# Supplementary material for: Molecular evolutionary trends and feeding ecology diversification in the Hemiptera, anchored by the milkweed bug genome
Source: Genome Biol. 2019 Apr 2;20:64. doi: 10.1186/s13059-019-1660-0 (PMC6444547; doi:10.1186/s13059-019-1660-0)
Supplement: Supplementary file 2 — Large supporting tables. (XLSX 2222 kb) [file 13059_2019_1660_MOESM2_ESM.xlsx]

## Sheet: Index
Oncopeltus fasciatus Genome Paper Supplemental Excel Workbook: This document contains all supplementary tables for the Oncopeltus genome paper that were too big to include in the main supplemental notes. Each tab is named with the corresponding table number. Therefore, the numbering is not continuous, but it directly cross-references the corresponding section of the supplemental notes. The tabs f…
Table of Contents	Sheet #
Index	1
S 1.1 Sequencing details	2
S 2.4 LGT	3
S 2.5 Repeat Comparison	4
S 2.9A-C Hemipteran gene comparisons	5-7
S 2.10A-F Hemipteran sex and stage-specific comparisons	8-13
S 4.1 Curated models_OGSv1.2	14
S 4.2 Split_models	15
S 4.3 Curation_details	16
S 5.5 Nuclear receptors	17
S 5.6 Wnt pathway	18
S 5.8 Germline genes	19
S 5.11 Bristle, neural devel	20
S 5.13-15 Stress response	21
S 5.16 P450s	22
S 5.17 Neuropeptides	23
S 5.19 ORs	24
S 5.20 GRs	25
S 5.21 IRs	26
S 5.25 Epigenetics	27
S 6.3 TF counts	28
S 6.4 TFs with pred. motifs	29
S 6.5 TFs without pred. motifs	30
S 6.6 Gold standard	31
S 6.7 Hml introns	32
S 6.8 Ten-m introns	33
S 6.9 GalE introns	34
S 6.10 Global EC statistics	35
S 6.11 EC-Missing	36
S 6.12 Hemipteran AA Metabolism	37
S 6.13 Urea cycle	38

## Sheet: S 1.1 Sequencing details
Contributors: Stephen Richards, Shwetha Murali, Kristen Panfilio
Table S 1.1: Sequencing, assembly, annotation statistics and accession numbers
Bio Projects	i5K Pilot NCBI Bio-project	PRJNA163973
		http://www.ncbi.nlm.nih.gov/bioproject/163973
	Oncopeltus fasciatus NCBI Bio-project	PRJNA229125
		http://www.ncbi.nlm.nih.gov/bioproject/229125
	NCBI Bio-sample	SAMN02645558
		http://www.ncbi.nlm.nih.gov/biosample/SAMN02645558
Genome Sequence	180bp insert male DNA	1 Illumina HiSeq 2000 run: 205.1Mread pairs, 41.4 Gbp
	500bp insert male DNA	1 Illumina HiSeq 2000 run: 78.2M read pairs, 15.8 Gbp
	3kb insert male DNA	1 Illumina HiSeq 2000 run: 180.7M read pairs, 36.5 Gbp
	8kb insert female DNA	1 Illumina HiSeq 2000 run: 98.5 read pairs, 19.9Gbp
	180bp insert NCBI SRA Accession	SRX495693
		http://www.ncbi.nlm.nih.gov/sra/SRX495693
	500bp insert NCBI SRA Accession	SRX495695
		http://www.ncbi.nlm.nih.gov/sra/SRX495695
	3kb insert NCBI SRA Accession	SRX495694
		http://www.ncbi.nlm.nih.gov/sra/SRX495694
	8kb insert NCBI SRA Accession	SRX495696
		http://www.ncbi.nlm.nih.gov/sra/SRX495696
Genome Assembly	Number of contigs	323303
	Contig N50	4,047 bp
	Number of scaffolds	17222
	Scaffold N50	339,960 bp
	Size of final assembly	1,098,671,531 bp
	Size of final assembly - without gaps	773,643,480 bp
	NCBI Genome Assembly Accession	GCA_000696205.1
		http://www.ncbi.nlm.nih.gov/assembly/GCA_000696205.1
RNAseq data	Oncopeltus fasciatus	PRJNA275739
	Transcriptome Bio-project	http://www.ncbi.nlm.nih.gov/bioproject/275739
	Adult Male RNAseq reads	22.2M read pairs, 4.5 Gbp
	Adult Female RNAseq reads	30.3M read pairs, 6.1 Gbp
	Mixed sex Juveniles RNAseq reads	20.5M read pairs, 4.1 Gbp
	Adult Male RNAseq SRA Accession	SRX906643
		http://www.ncbi.nlm.nih.gov/sra/SRX906643
	Adult Female RNAseq SRA Accession	SRX906641
		http://www.ncbi.nlm.nih.gov/sra/SRX906641
	Mixed sex Juveniles SRA Accession	SRX906642
		http://www.ncbi.nlm.nih.gov/sra/SRX906642
Automated Genome Annotation (Ofas_0.5.3)	Genes (Ofas_0.5.3)	19615
	Average Transcript length	1,352 bp
	Average CDS length	888 bp (296 aa)
	Average exons per gene	5.24
	Genome Annotation Link	National Agricultural Library
		https://i5k.nal.usda.gov/Oncopeltus_fasciatus

## Sheet: S 2.4 LGT
Contributors: Rose Richter, Amanda Dolan, Kristen Panfilio & John (Jack) Werren
Table S 2.4: Summary information of candidate lateral gene transfer events (LGTs) in O. fasciatus, ordered by descending level of confidence in the LGT prediction.
Count	Location of LGT Candidate	Length (bp)	Likely Bacterial Source	Bacterial Gene Annotation	Strong LGT candidate?	Flanking eukaryotic O. fasciatus gene present on scaffold?	Flanking eukaryotic gene on same contig as LGT candidate or neighboring contigs?	Are there EST models or RNA-seq reads in LGT region? (pipeline verdict)	Expression evidence? (manual checks**)	OGS gene ID	gDNA PCR validation (and amplicon size)?	PCR primers (5′ to 3′)	Comments (evidence track data within LGT genomic region and GenBank BLAST evaluations)
1	Scaffold10: 420334-420592	259	Bascillus cereus	3D domain protein	yes	yes	yes	no	no	N/A	not tested
2	Scaffold126: 434685-434813	129	Streptosporangium roseum	Hypothetical protein	yes	yes	yes	no	no	N/A	not tested
3	Scaffold282: 434689-434804	116	Wolbachia endosymbiont of Onchocerca volvulus	TRNA delta2-isopentenylpyrophosphate	yes	yes	yes	no	no	N/A	not tested		Intronic to insect-conserved gene "tyrosine-protein kinase Src64B"
4	Scaffold425: 305134-305625	492	Chlamydia trachomatis	UDP-N-acetylenolpyruvoylglucosamine	yes	yes	yes	partial expression	weak	N/A	confirmed (1220 bp)	fwd: TGAAGGTTTTGTCTAGGCTTCTG; rev: TCGCGAATTGCATGTTCTAA	Probable LGT: 6137-bp contig sequence between gaps; predicted LGT within CDS of single exon gene model with HIGH GenBank blastp support to predicted bacterial gene annotation, and with low levels of RNA-seq read support from "Andolfatto" and "pooled" evidence tracks
5	Scaffold453: 330745-330911	167	Vitreoscilla stercoraria	Alanine racemase	yes	yes	yes	yes	yes, all 4 libraries	OFAS006597-RA	confirmed (1147 bp)	fwd: TCGTCTGCTATTCAACAAAACAA; rev: ACTGCCGACTGATTGGTGTT	Probable LGT: 2725-bp contig sequence between gaps; predicted LGT within CDS of single coding exon ORF with HIGH GenBank blastp support to predicted bacterial gene annotation, and with strong RNAseq and 454 support (2 isotigs): predicts 3-exon model with 2 exons of 5' UTR
6	Scaffold475: 351706-352986	1281	Rickettsia montanensis	Leucine-rich repeat-containing protien	yes	yes	yes	yes	yes	N/A	confirmed (1714 bp)	fwd: GCAGATGAGCATAAACCTCTGA; rev: AAATTGAGGTGTCCATTGTGC	Probable LGT: 3250-bp contig sequence between gaps; predicted LGT within CDS of single coding exon ORF with HIGH GenBank blastp support to predicted bacterial gene annotation, and with strong RNA-seq and 454 transcriptome support (5 assembled 454 transcripts)
7	Scaffold1086: 122181-122426	246	Bacillus cytotoxicus	Putative VrrB protein	yes	yes	yes	no	no	N/A	not tested
8	Scaffold1177: 120209-120360	152	Methanosarcina acetivorans	Xaa-Pro dipeptidase	yes	yes	no	no	no	N/A	not tested
9	Scaffold1290: 103664-104605	942	Dickeya or Bacillus. LGT found in both Oncopeltus and Halyomorpha (see main text).	Endo-beta-1,4-mannosidase	yes	yes	no	yes	yes, all 4 libraries	OFAS015153-RA	confirmed (1159 bp)	fwd: TGTTTAGTCTTCCTCCGTTGCT; rev: AACACTTCCTATGGATAGTCATCAGT	Apparently old LGT: Conserved with Halyomorpha halys but no other hemipteran accession in GenBank and no tblastn hit in Cimex genome, and which has acquired an intron (expression support for this); already predicted by Maker and in OGS but 1.5-2 kb gaps flank this one contig; Flanking genes on scaffold: pipeline verdict of "no" was based on automatic gene model predictions only; 5 de novo gene mo…
10	Scaffold2352: 94104-94603	500	Clostridium tentani	Histidine Ammonia-lysase	yes	yes	yes	yes	no	N/A	not tested		Only a dozen scattered RNA-seq reads and an exon of a snap-masked gene model here, encoding a 54-aa ORF; GenBank blastp without taxonomic restriction: no significant similarity!
11	Scaffold2537: 30670-30967	298	Dickeya or Bacillus. LGT found in both Oncopeltus and Halyomorpha (see main text).	Endo-beta-1,4-mannosidase	yes	yes	no	yes	yes, all 4 libraries	OFAS017153-RA	confirmed (1220 bp)	fwd: TGGATTAAACTTGGGCAGAAA; rev: CAACATATGCTGGGATATAAATGT	Apparently old LGT: Oncopeltus-specific duplication of LGT on Scaffold 1290, with conserved gene structure with intron-spanning support and possibly an additional, small N-terminal exon predicted in a 454 singlet and 1 RNA-seq read; clearly not identical to Scaffold 1290 sequence
12	Scaffold162: 272392-272543	152	Deferribacter desulfuricans	Porphobilinogen deaminase	maybe	yes	yes	yes	yes, all 4 libraries	OFAS004287-RA	not tested
13	Scaffold284*: 504291-553210	48920	Peptoniphilus, Streptococcus, or Clostridium	Several annotations including tRNA modification GTPase MnmE, methionyl tRNA synthetase, putative urocanate hydratase, and histidine ammonia-lyase	maybe	yes	yes	partial expression	yes, all 4 libraries	OFAS004734-RA	not tested
14	Scaffold501: 129435-129555	121	Uncultured Legionella sp.	Unknown	maybe	yes	yes	no	no	N/A	not tested
15	Scaffold611: 154801-162147	7347	Wolbachia phage WOVitA1	Ankyrin repeat protein	maybe	yes	yes	yes	yes, all 4 libraries	OFAS010071-RA	not tested		Possible LGT: GenBank blastp without taxonomic restriction finds Wolbachia as top 3 hits (red hit, 88% query cover, e=0.0, 42% ID), but then finds hits in Hymenoptera, Coleoptera, and even Bemisia tabaci (e=0.0, query cover 87%, 37% ID); LGT region alone fully encompasses first 7 exons (2090 aa, 93% of entire CDS); However, ankyrin repeat genes LGTs from Wolbachia are found dispersed in diferent …
16	Scaffold2745: 23534-23688	155	Marinomonas posidonica	N/A	no	no	no	yes	no	N/A	not tested		No expression support in any transcriptomic or RNA-seq read evidence track in genome browser
17	Scaffold170: 715371-715474	104	Wolbachia (wNo)	Ankryin repeat domain protein	no	yes	yes	yes	yes, all 4 libraries	OFAS003984-RA	not tested		Confirmed as unlikely LGT candidate: Falls within OGS model for small, single exon gene conserved across insects: top BLAST hits with unrestricted taxonomic search are fellow hemipterans Halyomorpha halys and Cimex lectularius: "dnaJ homolog subfamily C member 24-like"
18	Scaffold1266: 7421-7539	119	Thermococcus barophilus	proteasome-activating AAA-ATPase	no	yes	yes	yes	yes, all 4 libraries	OFAS011579-RA	not tested		Confirmed as unlikely LGT candidate: Strong intron-spanning support from RNA-seq reads and 454 isotig for a 5-exon gene model; NCBI blastp with 53-aa exon 4 only: top hit has 74% ID and 85% similarity to 160-aa protein in Vulcanisaeta souniana, and all other hits look bacterial by taxonomic name; blastp with entire protein model: top hit "spermatogenesis-associated protein 5-like protein 1" [Haly…
19	Scaffold1754: 37522-37655	134	Vibrio sp	UDP-glucose 4-epimerase	no	yes	yes	yes	yes, all 4 libraries	OFAS014900-RA	not tested		Confirmed as unlikely LGT candidate: Strong intron-spanning support from RNA-seq reads and 454 isotig for a 10-exon gene model; NCBI blastp with 44-aa exon 8 only: top 3 hits to different accessions of "UDP-glucose 4-epimerase-like" [Halyomorpha halys]; other top hits include bacteria and plants: potato, lotus, rape!; blastp with entire 10-exon protein finds many highly conserved hits throughout …
20	Scaffold2202: 67965-68106	142	Brachyspira pilosicoli	Catalase	no	yes	yes	no	yes, all 4 libraries	OFAS017323-RA	not tested		Probable false positive***: LGT almost exactly corresponds to entirety of an internal exon to curated catalase gene OFAS017323-RA, with strong expression support across transcriptomes and RNA-seq libraries (see main text Fig. 2); blastp without taxon restriction finds strong hits spanning the LGT, top 4 hits are arthropods (Halyomorpha, Cimex, Pediculus, house spider)
	* Note this LGT presented in the pipeline has numerous hits along the scaffold and will be considered as one larger LGT.
	** Based on manual inspection of transcriptome and RNA-seq read evidence tracks in Web Apollo genome browser, and by cross-referencing to 4 stage-specific libraries (embryo/maternal, nymph, adult female, adult male) if the LGT could be assigned to a given OGS gene model.
	*** False positive criteria: (1) the predicted LGT regions fall within the coding sequence of multi-exonic gene models with strong intron-spanning expression support across all four life history stages, and (2) the encoded proteins – including the predicted LGT region – have strong blastp similarity to other animal homologs.

## Sheet: S 2.5 Repeat Comparison
Contributor: Iris Vargas Jentzsch
Table S 2.5: Comparison of repeat content between three bug species, the milkweed bug Oncopeltus fasciatus, the bed bug Cimex lectularius and the pea aphid Acyrthosiphon pisum, assessed by RepeatModeler. Two result sets are presented for Oncopeltus, for the i5K assembly (Illumina only)and for the PBJelly assembly (Illumina gap-filled with PacBio reads).
	Oncopeltus i5K assembly size (nt)	1098693218			Oncopeltus PBJelly assembly size (nt)	1361061692			Cimex assembly size (nt)	650492763			Acyrthosiphon assembly size (nt)	541692442
Repeat families	Repeat families in Oncopeltus i5K	counts	coverage (nt)	percent	Repeat families in Oncopeltus PBJelly	counts	coverage (nt)	percent	Repeat families in Cimex	counts	coverage (nt)	percent	Repeat families in Acyrthosiphon	counts	coverage (nt)	percent
DNA	DNA	1662	427245	0.0388867	DNA	2188	407848	0.0299654				0	DNA	139	54092	0.00998574
DNA/Academ				0				0				0	DNA/Academ	304	128429	0.0237088
DNA/CMC-Chapaev-3	DNA/CMC-Chapaev-3	11935	4540643	0.413277	DNA/CMC-Chapaev-3	16496	8207759	0.603041				0				0
DNA/Ginger				0				0				0	DNA/Ginger	2104	491123	0.0906645
DNA/hAT				0				0	DNA/hAT	320	163606	0.0251511	DNA/hAT	5895	1050414	0.193913
DNA/hAT-Ac				0				0	DNA/hAT-Ac	447	153979	0.0236711	DNA/hAT-Ac	991	604723	0.111636
DNA/hAT-Charlie				0				0	DNA/hAT-Charlie	3227	1167586	0.179493	DNA/hAT-Charlie	993	181524	0.0335105
DNA/hAT-hATm	DNA/hAT-hATm	321	69191	0.00629757				0				0	DNA/hAT-hATm	650	235264	0.0434313
DNA/hAT-Tip100				0				0				0	DNA/hAT-Tip100	13222	2801983	0.517265
DNA/hAT-Tol2				0				0				0	DNA/hAT-Tol2	213	39413	0.0072759
DNA/Kolobok-T2				0				0				0	DNA/Kolobok-T2	55	13734	0.00253539
DNA/Maverick	DNA/Maverick	340	120322	0.0109514				0	DNA/Maverick	611	217700	0.0334669	DNA/Maverick	2536	1350292	0.249273
DNA/Merlin	DNA/Merlin	1715	399045	0.03632	DNA/Merlin	1833	450296	0.0330842	DNA/Merlin	198	83202	0.0127906				0
DNA/MuLE-MuDR				0				0				0	DNA/MuLE-MuDR	3690	886538	0.163661
DNA/MuLE-NOF				0				0				0	DNA/MuLE-NOF	104	44019	0.0081262
DNA/P				0				0				0	DNA/P	450	128593	0.0237391
DNA/PIF-Harbinger				0				0	DNA/PIF-Harbinger	1492	427021	0.0656458	DNA/PIF-Harbinger	502	160268	0.0295865
DNA/PIF-ISL2EU				0				0				0	DNA/PIF-ISL2EU	160	54798	0.0101161
DNA/PiggyBac	DNA/PiggyBac	787	305299	0.0277875	DNA/PiggyBac	180	124186	0.0091242	DNA/PiggyBac	138	59932	0.00921332				0
DNA/Sola	DNA/Sola	317	116367	0.0105914		0		0	DNA/Sola	266	110668	0.0170129				0
DNA/TcMar-Fot1				0				0		0	0	0	DNA/TcMar-Fot1	225	93287	0.0172214
DNA/TcMar-ISRm11				0				0	DNA/TcMar-ISRm11	316	52299	0.0080399				0
DNA/TcMar-Mariner	DNA/TcMar-Mariner	32293	9049075	0.823622	DNA/TcMar-Mariner	50419	15095278	1.10908	DNA/TcMar-Mariner	27943	6826028	1.04936				0
DNA/TcMar-Pogo	DNA/TcMar-Pogo	402	234616	0.0213541	DNA/TcMar-Pogo	496	294246	0.0216189	DNA/TcMar-Pogo	757	206672	0.0317716	DNA/TcMar-Pogo	450	91805	0.0169478
DNA/TcMar-Tc1	DNA/TcMar-Tc1	5420	1942278	0.176781	DNA/TcMar-Tc1	10421	5788446	0.425289	DNA/TcMar-Tc1	60178	17204502	2.64484	DNA/TcMar-Tc1	488	98953	0.0182674
DNA/TcMar-Tigger				0				0	DNA/TcMar-Tigger	790	189302	0.0291013				0
LINE				0	LINE	1689	382175	0.0280792	LINE	2996	544478	0.0837024				0
LINE/CR1	LINE/CR1	1684	435112	0.0396027				0	LINE/CR1	6919	1836970	0.282397	LINE/CR1	3304	1050360	0.193903
LINE/CR1-Zenon		0	0	0				0	LINE/CR1-Zenon	872	145126	0.0223102				0
LINE/Dong-R4	LINE/Dong-R4	737	241085	0.0219429	LINE/Dong-R4	631	224834	0.016519				0				0
LINE/I	LINE/I	26880	5315278	0.483782	LINE/I	36329	12619304	0.927166	LINE/I	18166	5647329	0.868162	LINE/I	1806	581640	0.107375
LINE/I-Nimb	LINE/I-Nimb	8316	2763014	0.251482	LINE/I-Nimb	13218	3843788	0.282411	LINE/I-Nimb	29789	7358162	1.13117	LINE/I-Nimb	428	84981	0.0156881
LINE/Jockey	LINE/Jockey	91419	31699219	2.88517	LINE/Jockey	130452	52164157	3.83261	LINE/Jockey	86359	22071881	3.3931	LINE/Jockey	7494	2501477	0.461789
LINE/L2	LINE/L2	14277	4081055	0.371446	LINE/L2	18686	5571855	0.409376	LINE/L2	9913	3185931	0.489772	LINE/L2	3535	1111461	0.205183
LINE/LOA	LINE/LOA	1935	430687	0.0391999	LINE/LOA	1362	276436	0.0203103	LINE/LOA	64645	19878765	3.05595				0
LINE/Penelope	LINE/Penelope	57196	14451041	1.31529	LINE/Penelope	243909	49985028	3.6725	LINE/Penelope	45831	10534858	1.61952				0
LINE/R1	LINE/R1	4855	1428360	0.130005	LINE/R1	6501	1991523	0.146321	LINE/R1	3976	1342654	0.206406	LINE/R1	1448	775425	0.143149
LINE/R2	LINE/R2	30	21838	0.00198763				0	LINE/R2	413	136535	0.0209895				0
LINE/RTE-BovB	LINE/RTE-BovB	9220	2411833	0.219518	LINE/RTE-BovB	9276	2774485	0.203847	LINE/RTE-BovB	485	160256	0.0246361	LINE/RTE-BovB	2982	1013600	0.187117
LINE/RTE-X	LINE/RTE-X	523	128051	0.0116548	LINE/RTE-X	939	198287	0.0145686	LINE/RTE-X	11523	3583955	0.55096				0
LINE/Tad1				0				0	LINE/Tad1	94	37238	0.00572458				0
Low_complexity	Low_complexity	58817	2938507	0.267455	Low_complexity	113670	6208144	0.456125	Low_complexity	34001	2770197	0.425861	Low_complexity	545135	1956832	0.361244
LTR				0				0				0	LTR	865	181200	0.0334507
LTR/Copia	LTR/Copia	2035	1079076	0.0982145	LTR/Copia	2942	1406018	0.103303				0	LTR/Copia	956	392983	0.0725473
LTR/ERV1				0	LTR/ERV1	583	117380	0.00862415				0				0
LTR/Gypsy	LTR/Gypsy	5929	2231125	0.203071	LTR/Gypsy	10412	4278353	0.314339	LTR/Gypsy	1784	786569	0.120919	LTR/Gypsy	2498	1298862	0.239778
LTR/Gypsy-Cigr	LTR/Gypsy-Cigr	1953	508526	0.0462846				0				0				0
LTR/Pao	LTR/Pao	1111	383510	0.034906	LTR/Pao	1705	1335399	0.0981145	LTR/Pao	494	188170	0.0289273	LTR/Pao	889	508175	0.0938125
RC/Helitron	RC/Helitron	1364	618724	0.0563145	RC/Helitron	2251	1198173	0.0880322	RC/Helitron	4886	877926	0.134963	RC/Helitron	2629	656965	0.12128
Simple_repeat	Simple_repeat	345787	15401951	1.40184	Simple_repeat	782297	37219776	2.73461	Simple_repeat	158384	9241829	1.42074	Simple_repeat	357937	16435562	3.03411
Unknown	Unknown	1030572	166232012	15.13	Unknown	1453942	230640798	16.9457	Unknown	629860	115781863	17.7991	Unknown	39750	129652295	23.9347
Total Repetitive content			270004085	24.575			442803972	32.5337			232973189	35.8149			166711070	30.776
Total identified TEs			85431615	7.77575			168735254	12.3973			105179300	16.1692			18666381	3.44594

## Sheet: S 2.9A Male
Contributors: Christopher J. Holmes, Joshua B. Benoit
Table S 2.9A: Hemipteran gene comparisons for adult males. Gene IDs associated with the Venn diagram in Figure S 2.8D. Table names correspond to the hemipteran comparisons in Figure S 2.8D-F for males (D), females (E), and nymphs (F). Within-table ‘Names’ represent the species associated with the identified genes and are abbreviated as, Cimex: Cimex lectularius, Focc: Frankliniella occidentalis, …
Names	Total	Query	Lowest E-value	Accession (E-value)	Greatest identity %	Description (E-value)
Aphid Cimex Focc Hackberry Ofas	2	OFAS009611-RA	1.39e-58	XP_014276541	40.47	PREDICTED: trypsin-2-like isoform X1 [Halyomorpha halys]
		OFAS001150-RA	0	XP_014291397	67	PREDICTED: fatty acid synthase-like [Halyomorpha halys]
Aphid Cimex Focc Ofas	3	OFAS007640-RA	0	XP_014284130	87.96	PREDICTED: dynein heavy chain 7, axonemal-like [Halyomorpha halys]
		OFAS000357-RA	0	XP_014289565	75.5	PREDICTED: aminopeptidase N-like [Halyomorpha halys]
		OFAS015031-RA	3.63e-28	XP_014602888	43.15	PREDICTED: orcokinin peptides type A-like [Polistes canadensis]
Aphid Cimex Hackberry Ofas	3	OFAS014507-RA	1.74e-75	XP_014284246	51.08	PREDICTED: uncharacterized protein LOC106685829 [Halyomorpha halys]
		OFAS007391-RA	0	XP_011692070	54.62	PREDICTED: furin-like protease 2 isoform X3 [Wasmannia auropunctata]
		OFAS014371-RA	5.93e-146	XP_014277465	62.86	PREDICTED: sporulation-specific protein 15-like isoform X1 [Halyomorpha halys]
Aphid Focc Hackberry Ofas	4	OFAS008442-RA	0	XP_014285748	63.28	PREDICTED: UDP-glucuronosyltransferase 2B16-like isoform X2 [Halyomorpha halys] >gi|939681405|ref|XP_014285749.1| PREDICTED: UDP-glucuronosyltransferase 2B16-like isoform X2 [Halyomorpha halys]
		OFAS003097-RA	8.3e-167	XP_014242399	53.25	PREDICTED: probable cytochrome P450 305a1 [Cimex lectularius]
		OFAS017682-RA	1.05e-21	XP_014285855	88.73	PREDICTED: flightin isoform X2 [Halyomorpha halys]
		OFAS004249-RA	1.04e-63	XP_014246252	43.1	PREDICTED: nose resistant to fluoxetine protein 6-like isoform X2 [Cimex lectularius]
Aphid Cimex Focc Hackberry	11	OFAS000059-RA	0	XP_014273017	68.75	PREDICTED: esterase FE4-like [Halyomorpha halys]
		OFAS011435-RA	2.45e-160	XP_008192612	57.05	PREDICTED: outer dense fiber protein 3 isoform X1 [Tribolium castaneum]
		OFAS005177-RA	4.54e-103	XP_003244023	70.23	PREDICTED: paxillin-like isoform X6 [Acyrthosiphon pisum]
		OFAS004148-RA	2.19e-114	XP_014290523	73.42	PREDICTED: uncharacterized protein LOC106689851 [Halyomorpha halys]
		OFAS007495-RA	0	XP_014290756	84.89	PREDICTED: tyrosine 3-monooxygenase [Halyomorpha halys]
		OFAS014517-RA	0	XP_006564375	64.62	PREDICTED: titin isoform X13 [Apis mellifera]
		OFAS012737-RA	0	XP_014289093	77.74	PREDICTED: uncharacterized protein LOC106688909 isoform X1 [Halyomorpha halys] >gi|939690263|ref|XP_014289094.1| PREDICTED: uncharacterized protein LOC106688909 isoform X1 [Halyomorpha halys]
		OFAS009331-RA	4.67e-82	XP_014278195	82.67	PREDICTED: glycerol-3-phosphate dehydrogenase, mitochondrial [Halyomorpha halys]
		OFAS000991-RA	4.89e-151	XP_014271293	67.34	PREDICTED: venom protease-like [Halyomorpha halys]
		OFAS006069-RA	0	XP_014274193	82.49	PREDICTED: uncharacterized protein LOC106679506 isoform X1 [Halyomorpha halys] >gi|939649684|ref|XP_014274194.1| PREDICTED: uncharacterized protein LOC106679506 isoform X1 [Halyomorpha halys] >gi|939649687|ref|XP_014274195.1| PREDICTED: uncharacterized protein LOC106679506 isoform X1 [Halyomorpha halys]
		OFAS008446-RA	1.59e-66	XP_014291391	70.91	PREDICTED: ring-infected erythrocyte surface antigen-like [Halyomorpha halys]
Cimex Hackberry Ofas	4	OFAS002626-RA	5.96e-161	XP_014272399	56.31	PREDICTED: peroxisomal N(1)-acetyl-spermine/spermidine oxidase-like isoform X2 [Halyomorpha halys]
		OFAS000703-RA	1.24e-39	XP_014293838	70.27	PREDICTED: adenylate kinase isoenzyme 1-like [Halyomorpha halys]
		OFAS003000-RA	0	XP_014287916	56.65	PREDICTED: protein SERAC1 isoform X1 [Halyomorpha halys]
		OFAS008921-RA	1.16e-74	XP_014259195	43.96	PREDICTED: kinesin-like protein KIF6 isoform X2 [Cimex lectularius]
Aphid Cimex Ofas	53	OFAS001258-RA	0	XP_014280588	91.83	PREDICTED: probable tubulin polyglutamylase TTLL1 [Halyomorpha halys]
		OFAS013742-RA	0	XP_014272262	69.59	PREDICTED: membrane metallo-endopeptidase-like 1 isoform X2 [Halyomorpha halys]
		OFAS011075-RA	4.15e-55	XP_014273533	44.78	PREDICTED: golgin subfamily A member 6-like protein 1 [Halyomorpha halys]
		OFAS000516-RA	3.84e-154	XP_014261610	52.31	PREDICTED: uncharacterized protein LOC106673822 isoform X3 [Cimex lectularius]
		OFAS014655-RA	2.18e-45	XP_014274897	41.97	PREDICTED: uncharacterized protein LOC106679980 isoform X2 [Halyomorpha halys]
		OFAS009686-RA	1.53e-63	XP_014279755	52.51	PREDICTED: uncharacterized protein LOC106683057 isoform X2 [Halyomorpha halys]
		OFAS014158-RA	4.97e-138	XP_014290897	81.39	PREDICTED: TBC1 domain family member 19 [Halyomorpha halys] >gi|939693652|ref|XP_014290898.1| PREDICTED: TBC1 domain family member 19 [Halyomorpha halys]
		OFAS015564-RA	1.52e-39	XP_014277417	71.13	PREDICTED: cytochrome c oxidase subunit 6b-3-like [Halyomorpha halys]
		OFAS004889-RA	1.03e-96	XP_014285757	37.63	PREDICTED: uncharacterized protein LOC106686769 [Halyomorpha halys]
		OFAS000108-RA	0	XP_014278934	38.7	PREDICTED: uncharacterized protein LOC106682537 isoform X2 [Halyomorpha halys]
		OFAS004663-RA	0	XP_014286656	63.59	PREDICTED: kelch-like protein 10 [Halyomorpha halys]
		OFAS006676-RA	7.34e-34	XP_014294794	44.25	PREDICTED: centrosomal protein of 78 kDa-like isoform X1 [Halyomorpha halys]
		OFAS010206-RA	0	XP_014284484	53.23	PREDICTED: EF-hand domain-containing family member C2-like [Halyomorpha halys]
		OFAS002878-RA	2.2e-27	XP_015371910	41.8	PREDICTED: phosphatidylinositol 4-phosphate 5-kinase 9-like [Diuraphis noxia]
		OFAS011586-RA	0	XP_014288349	67.66	PREDICTED: uncharacterized protein LOC106688421 [Halyomorpha halys] >gi|939688866|ref|XP_014288350.1| PREDICTED: uncharacterized protein LOC106688421 [Halyomorpha halys] >gi|939688868|ref|XP_014288351.1| PREDICTED: uncharacterized protein LOC106688421 [Halyomorpha halys]
		OFAS007872-RA	4.07e-117	XP_014275455	67.54	PREDICTED: EF-hand domain-containing protein 1-like [Halyomorpha halys]
		OFAS009845-RA	3.87e-35	XP_008547929	41.67	PREDICTED: 33 kDa inner dynein arm light chain, axonemal [Microplitis demolitor]
		OFAS006413-RA	0	XP_014281029	87.67	PREDICTED: 2-oxoglutarate dehydrogenase, mitochondrial-like isoform X3 [Halyomorpha halys]
		OFAS010741-RA	2.53e-139	XP_014288257	61.31	PREDICTED: uncharacterized protein LOC106688356 [Halyomorpha halys]
		OFAS010603-RA	2.64e-95	XP_011551655	53.85	PREDICTED: cAMP-dependent protein kinase type II regulatory subunit [Plutella xylostella]
		OFAS015278-RA	6.86e-136	XP_014284457	58.18	PREDICTED: succinyl-CoA ligase [ADP-forming] subunit beta, mitochondrial-like isoform X1 [Halyomorpha halys]
		OFAS011519-RA	1.38e-68	XP_014277403	68.4	PREDICTED: E3 ubiquitin-protein ligase arkadia-C isoform X3 [Halyomorpha halys]
		OFAS002234-RA	0	XP_014284584	75.87	PREDICTED: carboxypeptidase E-like [Halyomorpha halys] >gi|939677735|ref|XP_014284585.1| PREDICTED: carboxypeptidase E-like [Halyomorpha halys] >gi|939677737|ref|XP_014284586.1| PREDICTED: carboxypeptidase E-like [Halyomorpha halys] >gi|939677741|ref|XP_014284587.1| PREDICTED: carboxypeptidase E-like [Halyomorpha halys]
		OFAS008806-RA	0	XP_014277454	68.91	PREDICTED: ubiquitin carboxyl-terminal hydrolase 2-like isoform X4 [Halyomorpha halys]
		OFAS006747-RA	2.02e-21	XP_014291478	75	PREDICTED: UPF0605 protein CG18335-like [Halyomorpha halys]
		OFAS014822-RA	9.68e-177	XP_014285174	68.48	PREDICTED: tektin-1-like [Halyomorpha halys]
		OFAS017542-RA	4.87e-57	XP_014286864	50.93	PREDICTED: UPF0193 protein EVG1 homolog [Halyomorpha halys]
		OFAS002803-RA	0	XP_014274909	49.48	PREDICTED: eukaryotic translation initiation factor 4 gamma 1-like isoform X2 [Halyomorpha halys]
		OFAS010892-RA	1.13e-145	XP_014250312	78.17	PREDICTED: tektin-4 [Cimex lectularius]
		OFAS017381-RA	4.17e-78	XP_014279955	58.58	PREDICTED: dynein assembly factor 1, axonemal homolog [Halyomorpha halys]
		OFAS003879-RA	1.96e-147	XP_014286117	40.34	PREDICTED: uncharacterized protein LOC106686996 isoform X3 [Halyomorpha halys]
		OFAS000990-RA	1.76e-49	XP_014290182	72.83	PREDICTED: testis, prostate and placenta-expressed protein-like isoform X1 [Halyomorpha halys]
		OFAS013529-RA	1.52e-99	XP_012347414	96.55	PREDICTED: calcium/calmodulin-dependent protein kinase type II alpha chain isoform X29 [Apis florea]
		OFAS018333-RA	1.01e-85	XP_014273255	65.98	PREDICTED: myosin-10-like isoform X3 [Halyomorpha halys]
		OFAS006141-RA	2.58e-53	XP_014281891	52.74	PREDICTED: 33 kDa inner dynein arm light chain, axonemal isoform X2 [Halyomorpha halys]
		OFAS003163-RA	0	XP_014283990	55.72	PREDICTED: sperm-associated antigen 6-like isoform X1 [Halyomorpha halys]
		OFAS016035-RA	0	XP_014293603	98.6	PREDICTED: tubulin beta chain-like [Halyomorpha halys]
		OFAS014753-RA	0	XP_014277163	68.57	PREDICTED: tektin-B1 [Halyomorpha halys]
		OFAS014215-RA	1.59e-36	XP_014276877	58.06	PREDICTED: uncharacterized protein LOC106681191 [Halyomorpha halys]
		OFAS000023-RA	0	XP_014291601	80.35	PREDICTED: katanin p60 ATPase-containing subunit A1 isoform X1 [Halyomorpha halys]
		OFAS015097-RA	4.21e-71	XP_015174661	81.25	PREDICTED: protein translation factor SUI1 homolog [Polistes dominula]
		OFAS011664-RA	0	XP_014288634	68.11	PREDICTED: glucose dehydrogenase [FAD, quinone]-like [Halyomorpha halys]
		OFAS002378-RA	7.1e-44	XP_014276344	75.37	PREDICTED: TRAF3-interacting protein 1 isoform X2 [Halyomorpha halys]
		OFAS000558-RA	1.46e-75	XP_014256403	64.29	PREDICTED: testis-specific serine/threonine-protein kinase 3-like [Cimex lectularius]
		OFAS011063-RA	0	XP_014246445	62.91	PREDICTED: dynein beta chain, ciliary-like [Cimex lectularius]
		OFAS013762-RA	1.47e-168	XP_014291468	65.84	PREDICTED: cilia- and flagella-associated protein 52 [Halyomorpha halys]
		OFAS006516-RA	9.25e-13	XP_014248541	58.33	PREDICTED: uncharacterized protein LOC106666128 [Cimex lectularius]
		OFAS013485-RA	0	XP_014272912	79.37	PREDICTED: Golgi-specific brefeldin A-resistance guanine nucleotide exchange factor 1 isoform X2 [Halyomorpha halys]
		OFAS004585-RA	5.6e-109	XP_014292148	77.05	PREDICTED: heat shock factor 2-binding protein-like isoform X1 [Halyomorpha halys]
		OFAS000607-RA	0	XP_002428815	54.96	dynein heavy chain, cytosolic, putative [Pediculus humanus corporis]
		OFAS000333-RA	0	XP_014287676	92.77	PREDICTED: fragile X mental retardation syndrome-related protein 1 isoform X1 [Halyomorpha halys]
		OFAS001404-RA	5.23e-128	XP_014289648	38.61	PREDICTED: putative leucine-rich repeat-containing protein DDB_G0290503 [Halyomorpha halys]
		OFAS014776-RA	3.44e-110	XP_014273057	49.09	PREDICTED: proton-coupled amino acid transporter 1-like [Halyomorpha halys] >gi|939646442|ref|XP_014273058.1| PREDICTED: proton-coupled amino acid transporter 1-like [Halyomorpha halys]
Focc Hackberry Ofas	1	OFAS003209-RA	0	XP_014278439	63.87	PREDICTED: protein msta, isoform A isoform X1 [Halyomorpha halys]
Aphid Focc Ofas	9	OFAS001398-RA	0.34	XP_008774680	34.07	PREDICTED: uncharacterized protein LOC103695341 isoform X4 [Rattus norvegicus]
		OFAS008098-RA	1.11e-108	XP_014274113	72.06	PREDICTED: DNA ligase 1 isoform X1 [Halyomorpha halys] >gi|939649450|ref|XP_014274114.1| PREDICTED: DNA ligase 1 isoform X1 [Halyomorpha halys] >gi|939649453|ref|XP_014274115.1| PREDICTED: DNA ligase 1 isoform X1 [Halyomorpha halys]
		OFAS016904-RA	4.68e-21	XP_008468452	56.76	PREDICTED: uncharacterized protein LOC103505864 [Diaphorina citri]
		OFAS007321-RA	2.23e-65	XP_014245420	66.86	PREDICTED: circadian clock-controlled protein-like [Cimex lectularius]
		OFAS004469-RA	0	XP_014273346	57.51	PREDICTED: uncharacterized protein LOC106678972 isoform X3 [Halyomorpha halys]
		OFAS010460-RA	8.9e-80	XP_014276279	44.53	PREDICTED: uncharacterized protein LOC106680827 [Halyomorpha halys]
		OFAS001984-RA	1.41e-45	XP_014277118	56.06	PREDICTED: ejaculatory bulb-specific protein 3-like [Halyomorpha halys]
		OFAS005794-RA	0	XP_014294313	74.3	PREDICTED: phosphoenolpyruvate carboxykinase [GTP]-like isoform X1 [Halyomorpha halys]
		OFAS007408-RA	1.36e-65	XP_014254014	85.59	PREDICTED: carbonic anhydrase-related protein 10 [Cimex lectularius]
Aphid Hackberry Ofas	1	OFAS005684-RA	3.49e-107	XP_014283171	77.78	PREDICTED: protein sym1-like [Halyomorpha halys]
Cimex Focc Hackberry	3	OFAS005381-RA
		OFAS016824-RA
		OFAS007749-RA
Aphid Cimex Focc	23	OFAS016510-RA
		OFAS015624-RA
		OFAS015231-RA
		OFAS001681-RA
		OFAS018520-RA
		OFAS000262-RA
		OFAS000596-RA
		OFAS012308-RA
		OFAS005584-RA
		OFAS002186-RA
		OFAS005315-RA
		OFAS019063-RA
		OFAS011956-RA
		OFAS016231-RA
		OFAS008266-RA
		OFAS006163-RA
		OFAS002121-RA
		OFAS015604-RA
		OFAS002860-RA
		OFAS018521-RA
		OFAS003507-RA
		OFAS012691-RA
		OFAS015375-RA
Aphid Cimex Hackberry	22	OFAS008844-RA
		OFAS005824-RA
		OFAS011189-RA
		OFAS018002-RA
		OFAS012566-RA
		OFAS009988-RA
		OFAS004068-RA
		OFAS019105-RA
		OFAS006422-RA
		OFAS018751-RA
		OFAS010978-RA
		OFAS019500-RA
		OFAS002963-RA
		OFAS006192-RA
		OFAS018904-RA
		OFAS007228-RA
		OFAS006322-RA
		OFAS000497-RA
		OFAS007337-RA
		OFAS005973-RA
		OFAS011959-RA
		OFAS004955-RA
Aphid Focc Hackberry	30	OFAS000260-RA
		OFAS000462-RA
		OFAS013105-RA
		OFAS009289-RA
		OFAS008527-RA
		OFAS015675-RA
		OFAS017030-RA
		OFAS013997-RA
		OFAS005108-RA
		OFAS007865-RA
		OFAS011920-RA
		OFAS006264-RA
		OFAS006326-RA
		OFAS010589-RA
		OFAS007839-RA
		OFAS013034-RA
		OFAS007026-RA
		OFAS009418-RA
		OFAS008359-RA
		OFAS017086-RA
		OFAS014649-RA
		OFAS011244-RA
		OFAS004366-RA
		OFAS000313-RA
		OFAS016058-RA
		OFAS005567-RA
		OFAS006577-RA
		OFAS002060-RA
		OFAS001868-RA
		OFAS000783-RA
Cimex Ofas	172	OFAS018298-RA
		OFAS000415-RA
		OFAS008816-RA
		OFAS011639-RA
		OFAS006746-RA
		OFAS006529-RA
		OFAS000350-RA
		OFAS009214-RA
		OFAS011309-RA
		OFAS011948-RA
		OFAS012073-RA
		OFAS014502-RA
		OFAS006551-RA
		OFAS003116-RA
		OFAS000405-RA
		OFAS003617-RA
		OFAS006755-RA
		OFAS010204-RA
		OFAS012365-RA
		OFAS008541-RA
		OFAS003818-RA
		OFAS003314-RA
		OFAS025250-RA
		OFAS005658-RA
		OFAS016043-RA
		OFAS004948-RA
		OFAS015878-RA
		OFAS025256-RA
		OFAS011103-RA
		OFAS027078-RA
		OFAS005235-RA
		OFAS008113-RA
		OFAS018026-RA
		OFAS015738-RA
		OFAS014290-RA
		OFAS010707-RA
		OFAS004839-RA
		OFAS003940-RA
		OFAS008745-RA
		OFAS016597-RA
		OFAS014932-RA
		OFAS018369-RA
		OFAS017743-RA
		OFAS017131-RA
		OFAS016423-RA
		OFAS003983-RA
		OFAS011923-RA
		OFAS009238-RA
		OFAS005395-RA
		OFAS007963-RA
		OFAS007416-RA
		OFAS014684-RA
		OFAS012287-RA
		OFAS007669-RA
		OFAS013528-RA
		OFAS010539-RA
		OFAS009887-RA
		OFAS009329-RA
		OFAS001995-RA
		OFAS017858-RA
		OFAS003342-RA
		OFAS002983-RA
		OFAS014356-RA
		OFAS010986-RA
		OFAS014511-RA
		OFAS004664-RA
		OFAS017430-RA
		OFAS000278-RA
		OFAS006544-RA
		OFAS003371-RA
		OFAS003505-RA
		OFAS017065-RA
		OFAS009395-RA
		OFAS005744-RA
		OFAS006415-RA
		OFAS000510-RA
		OFAS017973-RA
		OFAS008009-RA
		OFAS004964-RA
		OFAS002206-RA
		OFAS005622-RA
		OFAS008630-RA
		OFAS005699-RA
		OFAS015115-RA
		OFAS006782-RA
		OFAS013267-RA
		OFAS009373-RA
		OFAS005394-RA
		OFAS011887-RA
		OFAS008219-RA
		OFAS010383-RA
		OFAS004157-RA
		OFAS016405-RA
		OFAS004518-RA
		OFAS008003-RA
		OFAS011842-RA
		OFAS013359-RA
		OFAS006223-RA
		OFAS015816-RA
		OFAS014509-RA
		OFAS006279-RA
		OFAS014687-RA
		OFAS004327-RA
		OFAS017251-RA
		OFAS003920-RA
		OFAS001642-RA
		OFAS004916-RA
		OFAS007518-RA
		OFAS001767-RD
		OFAS005396-RA
		OFAS001251-RA
		OFAS007580-RA
		OFAS012882-RA
		OFAS014853-RA
		OFAS018293-RA
		OFAS007414-RA
		OFAS003115-RA
		OFAS017794-RA
		OFAS009291-RA
		OFAS015605-RA
		OFAS007006-RA
		OFAS000643-RA
		OFAS011305-RA
		OFAS004338-RA
		OFAS005966-RA
		OFAS013547-RA
		OFAS005698-RA
		OFAS008918-RA
		OFAS013046-RA
		OFAS015308-RA
		OFAS007231-RA
		OFAS008138-RA
		OFAS014997-RA
		OFAS016459-RA
		OFAS009010-RA
		OFAS018570-RA
		OFAS015494-RA
		OFAS016668-RA
		OFAS013981-RA
		OFAS014769-RA
		OFAS007621-RA
		OFAS014982-RA
		OFAS004818-RA
		OFAS009332-RA
		OFAS018719-RA
		OFAS013982-RA
		OFAS004374-RA
		OFAS015328-RA
		OFAS010468-RA
		OFAS017931-RA
		OFAS013475-RA
		OFAS013370-RA
		OFAS018135-RA
		OFAS009285-RA
		OFAS016709-RA
		OFAS007567-RA
		OFAS011399-RA
		OFAS008186-RA
		OFAS006217-RA
		OFAS000904-RA
		OFAS012579-RA
		OFAS006044-RA
		OFAS010605-RA
		OFAS017218-RA
		OFAS004830-RA
		OFAS001069-RA
		OFAS013876-RA
		OFAS001922-RA
		OFAS018338-RA
		OFAS015399-RA
		OFAS017257-RA
		OFAS000894-RA
Focc Ofas	22	OFAS014712-RA
		OFAS004971-RA
		OFAS005044-RA
		OFAS018805-RA
		OFAS010190-RA
		OFAS016476-RA
		OFAS013367-RA
		OFAS004973-RA
		OFAS012225-RA
		OFAS009839-RA
		OFAS010373-RA
		OFAS018688-RA
		OFAS005305-RA
		OFAS014830-RA
		OFAS009473-RA
		OFAS001309-RA
		OFAS007676-RA
		OFAS016989-RA
		OFAS004891-RA
		OFAS001982-RA
		OFAS010817-RA
		OFAS006666-RA
Hackberry Ofas	2	OFAS000058-RA
		OFAS016917-RA
Aphid Ofas	96	OFAS014681-RA
		OFAS013841-RA
		OFAS013507-RA
		OFAS002279-RA
		OFAS001399-RA
		OFAS015983-RA
		OFAS006373-RA
		OFAS007275-RA
		OFAS013207-RA
		OFAS003576-RA
		OFAS003315-RA
		OFAS015571-RA
		OFAS008300-RA
		OFAS002210-RA
		OFAS006729-RA
		OFAS025235-RA
		OFAS013078-RA
		OFAS010687-RA
		OFAS008559-RA
		OFAS003977-RA
		OFAS009149-RA
		OFAS009653-RA
		OFAS019402-RA
		OFAS018692-RA
		OFAS001049-RA
		OFAS013835-RA
		OFAS013098-RA
		OFAS016312-RA
		OFAS015496-RA
		OFAS013994-RA
		OFAS011274-RA
		OFAS006649-RA
		OFAS011515-RA
		OFAS008165-RA
		OFAS004314-RA
		OFAS001750-RA
		OFAS015995-RA
		OFAS017330-RA
		OFAS006918-RA
		OFAS006937-RA
		OFAS008168-RA
		OFAS005199-RA
		OFAS006728-RA
		OFAS018654-RA
		OFAS012040-RA
		OFAS000084-RA
		OFAS017835-RA
		OFAS016267-RA
		OFAS008328-RA
		OFAS000650-RA
		OFAS002721-RA
		OFAS017821-RA
		OFAS001774-RA
		OFAS005035-RA
		OFAS009428-RA
		OFAS007073-RA
		OFAS004595-RA
		OFAS014228-RA
		OFAS018094-RA
		OFAS002369-RA
		OFAS003358-RA
		OFAS002193-RA
		OFAS005524-RA
		OFAS018061-RA
		OFAS017852-RA
		OFAS025205-RA
		OFAS001771-RA
		OFAS003980-RA
		OFAS014966-RA
		OFAS004696-RA
		OFAS006892-RA
		OFAS003996-RA
		OFAS003359-RA
		OFAS002966-RA
		OFAS003982-RA
		OFAS001749-RA
		OFAS002033-RA
		OFAS014726-RA
		OFAS006461-RA
		OFAS006525-RA
		OFAS010565-RA
		OFAS013346-RA
		OFAS009657-RA
		OFAS011121-RA
		OFAS009748-RA
		OFAS005344-RA
		OFAS000359-RA
		OFAS011273-RA
		OFAS012989-RA
		OFAS014905-RA
		OFAS000480-RA
		OFAS008679-RA
		OFAS010983-RA
		OFAS015975-RA
		OFAS016395-RA
		OFAS003888-RA
Cimex Focc	28	OFAS025288-RA
		OFAS008490-RA
		OFAS006899-RA
		OFAS008911-RA
		OFAS003832-RA
		OFAS018802-RA
		OFAS000897-RA
		OFAS002734-RA
		OFAS007049-RA
		OFAS012842-RA
		OFAS006380-RA
		OFAS008617-RA
		OFAS008862-RA
		OFAS016763-RA
		OFAS014254-RA
		OFAS014336-RA
		OFAS000189-RA
		OFAS018749-RA
		OFAS012529-RA
		OFAS001271-RA
		OFAS000061-RA
		OFAS004472-RA
		OFAS017469-RA
		OFAS004191-RA
		OFAS025199-RA
		OFAS007004-RA
		OFAS027138-RB
		OFAS006074-RA
Cimex Hackberry	19	OFAS006353-RA
		OFAS004962-RA
		OFAS013922-RA
		OFAS012238-RA
		OFAS004021-RA
		OFAS008915-RA
		OFAS005831-RA
		OFAS017167-RA
		OFAS005311-RA
		OFAS002952-RA
		OFAS003757-RA
		OFAS012424-RA
		OFAS005998-RA
		OFAS006369-RA
		OFAS000248-RA
		OFAS008144-RA
		OFAS004785-RA
		OFAS007501-RA
		OFAS005810-RA
Aphid Cimex	192	OFAS002382-RA
		OFAS007961-RA
		OFAS011813-RA
		OFAS013756-RA
		OFAS009701-RA
		OFAS014915-RA
		OFAS005920-RA
		OFAS014085-RA
		OFAS015833-RA
		OFAS000453-RA
		OFAS000541-RA
		OFAS009196-RA
		OFAS010203-RA
		OFAS012336-RA
		OFAS007294-RA
		OFAS008561-RA
		OFAS003336-RA
		OFAS027001-RA
		OFAS012410-RA
		OFAS007329-RA
		OFAS008148-RA
		OFAS004652-RA
		OFAS015364-RA
		OFAS009772-RA
		OFAS009597-RA
		OFAS006273-RA
		OFAS004581-RA
		OFAS003480-RA
		OFAS010359-RA
		OFAS013350-RA
		OFAS007726-RA
		OFAS010842-RA
		OFAS007397-RA
		OFAS005734-RA
		OFAS012960-RA
		OFAS009713-RA
		OFAS011454-RA
		OFAS010122-RA
		OFAS005608-RA
		OFAS003456-RA
		OFAS015472-RA
		OFAS006898-RA
		OFAS015457-RA
		OFAS012594-RA
		OFAS001818-RA
		OFAS007988-RA
		OFAS014025-RA
		OFAS017322-RA
		OFAS005117-RA
		OFAS007600-RA
		OFAS004136-RA
		OFAS008810-RA
		OFAS013108-RA
		OFAS025111-RA
		OFAS011624-RA
		OFAS001923-RA
		OFAS017474-RA
		OFAS018540-RA
		OFAS003416-RA
		OFAS003050-RA
		OFAS027136-RA
		OFAS018698-RA
		OFAS004586-RA
		OFAS012677-RA
		OFAS027094-RA
		OFAS014058-RA
		OFAS018574-RA
		OFAS008285-RA
		OFAS000722-RA
		OFAS027106-RA
		OFAS012869-RA
		OFAS002320-RA
		OFAS002430-RA
		OFAS011363-RA
		OFAS007987-RA
		OFAS013569-RA
		OFAS011758-RA
		OFAS005267-RA
		OFAS025233-RA
		OFAS010742-RA
		OFAS017472-RA
		OFAS016140-RA
		OFAS009361-RA
		OFAS007678-RA
		OFAS006443-RA
		OFAS005847-RA
		OFAS014454-RA
		OFAS015415-RA
		OFAS014153-RA
		OFAS017844-RA
		OFAS003981-RA
		OFAS013185-RA
		OFAS010370-RA
		OFAS007549-RA
		OFAS005304-RA
		OFAS012355-RA
		OFAS000616-RA
		OFAS001139-RA
		OFAS018392-RA
		OFAS016453-RA
		OFAS013068-RA
		OFAS013050-RA
		OFAS001079-RA
		OFAS013645-RA
		OFAS017205-RA
		OFAS004454-RA
		OFAS013891-RA
		OFAS014124-RA
		OFAS005661-RA
		OFAS012480-RA
		OFAS014877-RA
		OFAS011426-RA
		OFAS000860-RA
		OFAS015572-RA
		OFAS007404-RA
		OFAS003504-RA
		OFAS012217-RA
		OFAS009606-RA
		OFAS004207-RA
		OFAS005578-RA
		OFAS005477-RA
		OFAS017429-RA
		OFAS025040-RA
		OFAS012590-RA
		OFAS015761-RA
		OFAS014411-RA
		OFAS018035-RA
		OFAS003730-RA
		OFAS012565-RA
		OFAS004164-RA
		OFAS004147-RA
		OFAS013314-RA
		OFAS016915-RA
		OFAS000574-RA
		OFAS014900-RA
		OFAS014689-RA
		OFAS012484-RA
		OFAS015132-RA
		OFAS015239-RA
		OFAS011331-RA
		OFAS003001-RA
		OFAS015264-RA
		OFAS008079-RA
		OFAS003773-RA
		OFAS003958-RA
		OFAS008253-RA
		OFAS006567-RA
		OFAS012738-RA
		OFAS001348-RA
		OFAS010300-RA
		OFAS011301-RA
		OFAS009310-RA
		OFAS000888-RA
		OFAS025224-RA
		OFAS001963-RA
		OFAS011579-RA
		OFAS006741-RA
		OFAS008276-RA
		OFAS016500-RA
		OFAS000870-RA
		OFAS011617-RA
		OFAS016614-RA
		OFAS013735-RA
		OFAS015641-RA
		OFAS008439-RA
		OFAS013033-RA
		OFAS016141-RA
		OFAS017898-RA
		OFAS003030-RA
		OFAS004632-RA
		OFAS007316-RA
		OFAS010907-RA
		OFAS018024-RA
		OFAS006555-RA
		OFAS004269-RA
		OFAS012055-RA
		OFAS010724-RA
		OFAS001913-RA
		OFAS011432-RA
		OFAS012382-RA
		OFAS002034-RA
		OFAS015644-RA
		OFAS010951-RA
		OFAS003693-RA
		OFAS025099-RA
		OFAS011423-RA
		OFAS011827-RA
		OFAS000133-RA
		OFAS008475-RA
		OFAS015376-RA
		OFAS000933-RA
		OFAS015458-RA
Focc Hackberry	12	OFAS006263-RA
		OFAS007515-RA
		OFAS018506-RA
		OFAS017333-RA
		OFAS007925-RA
		OFAS003509-RA
		OFAS017091-RA
		OFAS007155-RA
		OFAS002138-RA
		OFAS012935-RA
		OFAS000092-RA
		OFAS004367-RA
Aphid Focc	151	OFAS004433-RA
		OFAS000796-RA
		OFAS010658-RA
		OFAS002996-RA
		OFAS003536-RA
		OFAS025323-RA
		OFAS012396-RA
		OFAS003636-RA
		OFAS003478-RA
		OFAS016792-RA
		OFAS011376-RA
		OFAS001523-RA
		OFAS011838-RA
		OFAS009672-RA
		OFAS027193-RA
		OFAS013599-RA
		OFAS001394-RA
		OFAS013232-RA
		OFAS010307-RA
		OFAS009070-RA
		OFAS003796-RA
		OFAS007488-RA
		OFAS000216-RA
		OFAS005984-RA
		OFAS003283-RA
		OFAS001427-RA
		OFAS005414-RA
		OFAS007220-RA
		OFAS011369-RA
		OFAS005974-RA
		OFAS008815-RA
		OFAS000716-RA
		OFAS005563-RA
		OFAS012140-RA
		OFAS008059-RA
		OFAS002886-RA
		OFAS002250-RA
		OFAS002297-RA
		OFAS014464-RA
		OFAS014554-RA
		OFAS014985-RA
		OFAS011270-RA
		OFAS004960-RA
		OFAS006594-RA
		OFAS013328-RA
		OFAS001482-RA
		OFAS002852-RA
		OFAS012781-RA
		OFAS000169-RA
		OFAS014106-RA
		OFAS006102-RA
		OFAS012313-RA
		OFAS010770-RA
		OFAS017312-RA
		OFAS017674-RA
		OFAS017994-RA
		OFAS006533-RA
		OFAS010212-RA
		OFAS016818-RA
		OFAS003545-RA
		OFAS011073-RA
		OFAS001313-RA
		OFAS016183-RA
		OFAS000464-RA
		OFAS010466-RA
		OFAS009934-RA
		OFAS025076-RA
		OFAS011699-RA
		OFAS009411-RA
		OFAS014828-RA
		OFAS000119-RA
		OFAS013027-RA
		OFAS014852-RA
		OFAS018427-RA
		OFAS002585-RA
		OFAS001988-RA
		OFAS006771-RA
		OFAS017285-RA
		OFAS001314-RA
		OFAS008049-RA
		OFAS005615-RA
		OFAS012222-RA
		OFAS002801-RA
		OFAS009549-RA
		OFAS017108-RA
		OFAS017455-RA
		OFAS010921-RA
		OFAS008034-RA
		OFAS025115-RA
		OFAS002136-RA
		OFAS003856-RA
		OFAS011427-RA
		OFAS025321-RA
		OFAS000352-RA
		OFAS015785-RA
		OFAS002075-RA
		OFAS011484-RA
		OFAS003568-RA
		OFAS025033-RA
		OFAS006124-RA
		OFAS006841-RA
		OFAS006374-RA
		OFAS002175-RA
		OFAS005413-RA
		OFAS006357-RA
		OFAS004052-RA
		OFAS003183-RA
		OFAS006765-RA
		OFAS013664-RA
		OFAS008038-RA
		OFAS001211-RA
		OFAS010910-RA
		OFAS016050-RA
		OFAS005373-RA
		OFAS018866-RA
		OFAS007130-RA
		OFAS012253-RA
		OFAS005777-RA
		OFAS012624-RA
		OFAS010381-RA
		OFAS011973-RA
		OFAS008923-RA
		OFAS003830-RA
		OFAS019602-RA
		OFAS013612-RA
		OFAS006928-RA
		OFAS017724-RA
		OFAS016418-RA
		OFAS002793-RA
		OFAS004954-RA
		OFAS011385-RA
		OFAS015987-RA
		OFAS017302-RA
		OFAS027083-RA
		OFAS015920-RA
		OFAS008010-RA
		OFAS009873-RA
		OFAS004172-RA
		OFAS016149-RA
		OFAS017652-RA
		OFAS011505-RA
		OFAS007526-RA
		OFAS016841-RA
		OFAS013587-RA
		OFAS015724-RA
		OFAS003015-RA
		OFAS014844-RA
		OFAS007271-RA
		OFAS007817-RA
		OFAS011793-RA
		OFAS011329-RA
Aphid Hackberry	91	OFAS016163-RA
		OFAS016138-RA
		OFAS000951-RA
		OFAS006576-RA
		OFAS001024-RA
		OFAS015293-RA
		OFAS002038-RA
		OFAS002856-RA
		OFAS007269-RA
		OFAS012689-RA
		OFAS012995-RA
		OFAS005118-RA
		OFAS005604-RA
		OFAS015940-RA
		OFAS017512-RA
		OFAS010098-RA
		OFAS025135-RA
		OFAS002714-RA
		OFAS017567-RA
		OFAS014836-RA
		OFAS011824-RA
		OFAS006186-RA
		OFAS012514-RA
		OFAS014761-RA
		OFAS012820-RA
		OFAS006290-RA
		OFAS004576-RA
		OFAS007538-RA
		OFAS005934-RA
		OFAS004701-RA
		OFAS010275-RA
		OFAS007769-RA
		OFAS017410-RA
		OFAS006272-RA
		OFAS018315-RA
		OFAS002578-RA
		OFAS002131-RA
		OFAS009619-RA
		OFAS003020-RA
		OFAS002779-RA
		OFAS025251-RA
		OFAS018182-RA
		OFAS017361-RA
		OFAS002781-RA
		OFAS009760-RA
		OFAS011080-RA
		OFAS000766-RA
		OFAS003191-RA
		OFAS014181-RA
		OFAS025141-RA
		OFAS005636-RA
		OFAS016521-RA
		OFAS003049-RA
		OFAS010863-RA
		OFAS009781-RA
		OFAS001495-RA
		OFAS011045-RA
		OFAS012809-RA
		OFAS010387-RA
		OFAS007236-RA
		OFAS017930-RB
		OFAS001657-RA
		OFAS002461-RA
		OFAS005372-RA
		OFAS001359-RA
		OFAS001979-RA
		OFAS009179-RA
		OFAS004738-RA
		OFAS012165-RA
		OFAS014740-RA
		OFAS006195-RA
		OFAS001663-RA
		OFAS002435-RA
		OFAS016514-RA
		OFAS002239-RA
		OFAS019178-RA
		OFAS008193-RA
		OFAS025027-RB
		OFAS016239-RA
		OFAS013896-RA
		OFAS009345-RA
		OFAS001483-RA
		OFAS010935-RA
		OFAS006270-RA
		OFAS006502-RA
		OFAS013549-RA
		OFAS016901-RA
		OFAS017278-RA
		OFAS011854-RA
		OFAS013672-RA
		OFAS014640-RA
Ofas	808	OFAS000351-RA
		OFAS004608-RA
		OFAS009470-RA
		OFAS018577-RA
		OFAS010183-RA
		OFAS019527-RA
		OFAS007971-RA
		OFAS007176-RA
		OFAS016001-RA
		OFAS014130-RA
		OFAS012344-RA
		OFAS018260-RA
		OFAS013330-RA
		OFAS000685-RA
		OFAS009981-RA
		OFAS019598-RA
		OFAS011166-RA
		OFAS016899-RA
		OFAS004444-RA
		OFAS016873-RA
		OFAS005879-RA
		OFAS013004-RA
		OFAS013340-RA
		OFAS000487-RA
		OFAS006271-RA
		OFAS002868-RA
		OFAS015760-RA
		OFAS014288-RA
		OFAS004488-RA
		OFAS009857-RA
		OFAS001310-RA
		OFAS012535-RA
		OFAS001149-RA
		OFAS007695-RA
		OFAS013268-RA
		OFAS006515-RA
		OFAS011589-RA
		OFAS014870-RA
		OFAS007930-RA
		OFAS017703-RA
		OFAS016306-RA
		OFAS018314-RA
		OFAS014427-RA
		OFAS006436-RA
		OFAS015447-RA
		OFAS006166-RA
		OFAS010694-RA
		OFAS008151-RA
		OFAS009750-RA
		OFAS013967-RA
		OFAS009590-RA
		OFAS005049-RA
		OFAS007366-RA
		OFAS006448-RA
		OFAS013818-RA
		OFAS001863-RA
		OFAS011662-RA
		OFAS016437-RA
		OFAS004575-RA
		OFAS014487-RA
		OFAS009151-RA
		OFAS008297-RA
		OFAS003967-RA
		OFAS009608-RA
		OFAS008340-RA
		OFAS005393-RA
		OFAS012963-RA
		OFAS009301-RA
		OFAS009503-RA
		OFAS016400-RA
		OFAS012885-RA
		OFAS012032-RA
		OFAS015452-RA
		OFAS012379-RA
		OFAS007596-RA
		OFAS002591-RA
		OFAS011860-RA
		OFAS027143-RA
		OFAS006743-RA
		OFAS006485-RA
		OFAS011395-RA
		OFAS009759-RA
		OFAS011685-RA
		OFAS005646-RA
		OFAS017362-RA
		OFAS012511-RA
		OFAS005128-RA
		OFAS001668-RA
		OFAS007103-RA
		OFAS013210-RA
		OFAS013118-RA
		OFAS001975-RA
		OFAS010024-RA
		OFAS017353-RA
		OFAS002875-RA
		OFAS008819-RA
		OFAS009052-RA
		OFAS000231-RA
		OFAS013553-RA
		OFAS002555-RA
		OFAS002329-RA
		OFAS004438-RA
		OFAS006864-RA
		OFAS005238-RA
		OFAS004280-RA
		OFAS011550-RA
		OFAS016308-RA
		OFAS013650-RA
		OFAS008366-RA
		OFAS018015-RA
		OFAS005471-RA
		OFAS002606-RA
		OFAS007687-RA
		OFAS009572-RA
		OFAS002017-RA
		OFAS012879-RA
		OFAS016796-RA
		OFAS003292-RA
		OFAS000171-RA
		OFAS015337-RA
		OFAS007869-RA
		OFAS003921-RA
		OFAS000662-RA
		OFAS002016-RA
		OFAS003291-RA
		OFAS018139-RA
		OFAS003794-RA
		OFAS001820-RA
		OFAS011807-RA
		OFAS009165-RA
		OFAS003652-RA
		OFAS005432-RA
		OFAS002336-RA
		OFAS017187-RA
		OFAS004123-RA
		OFAS002711-RA
		OFAS015807-RA
		OFAS017834-RA
		OFAS002965-RA
		OFAS006878-RA
		OFAS012640-RA
		OFAS005772-RA
		OFAS014832-RA
		OFAS005491-RA
		OFAS002078-RA
		OFAS012244-RA
		OFAS009383-RA
		OFAS005259-RA
		OFAS004653-RA
		OFAS017847-RA
		OFAS009904-RA
		OFAS009478-RA
		OFAS008130-RA
		OFAS008320-RA
		OFAS011551-RA
		OFAS008858-RA
		OFAS001090-RA
		OFAS006963-RA
		OFAS009176-RA
		OFAS018810-RA
		OFAS006608-RA
		OFAS015906-RA
		OFAS018515-RA
		OFAS014286-RA
		OFAS005465-RA
		OFAS009286-RA
		OFAS007139-RA
		OFAS002343-RA
		OFAS025183-RA
		OFAS009048-RA
		OFAS016243-RA
		OFAS004243-RA
		OFAS008488-RA
		OFAS003372-RA
		OFAS015857-RA
		OFAS018893-RA
		OFAS017274-RA
		OFAS002681-RA
		OFAS000812-RA
		OFAS017585-RA
		OFAS009605-RA
		OFAS014831-RA
		OFAS017397-RA
		OFAS003655-RA
		OFAS011304-RA
		OFAS016548-RA
		OFAS008167-RA
		OFAS015579-RA
		OFAS007932-RA
		OFAS012504-RA
		OFAS019228-RA
		OFAS008518-RA
		OFAS006423-RA
		OFAS018715-RA
		OFAS011590-RA
		OFAS005198-RA
		OFAS008269-RA
		OFAS009413-RA
		OFAS011595-RA
		OFAS009300-RA
		OFAS002964-RA
		OFAS017811-RA
		OFAS016550-RA
		OFAS000637-RA
		OFAS001075-RA
		OFAS010982-RA
		OFAS002739-RA
		OFAS011651-RA
		OFAS011076-RA
		OFAS003437-RA
		OFAS016737-RA
		OFAS017368-RA
		OFAS016167-RA
		OFAS008812-RA
		OFAS010474-RA
		OFAS016343-RA
		OFAS018195-RA
		OFAS009256-RA
		OFAS007801-RA
		OFAS004442-RA
		OFAS004946-RA
		OFAS013439-RA
		OFAS002977-RA
		OFAS015757-RA
		OFAS000647-RA
		OFAS007658-RA
		OFAS000232-RA
		OFAS005673-RA
		OFAS005987-RA
		OFAS010602-RA
		OFAS011061-RA
		OFAS008331-RA
		OFAS018128-RA
		OFAS013968-RA
		OFAS002768-RA
		OFAS014028-RA
		OFAS017871-RA
		OFAS002379-RA
		OFAS010404-RA
		OFAS001711-RA
		OFAS002123-RA
		OFAS005211-RA
		OFAS016941-RA
		OFAS007766-RA
		OFAS005623-RA
		OFAS014262-RA
		OFAS004245-RA
		OFAS001786-RA
		OFAS013020-RA
		OFAS016242-RA
		OFAS011010-RA
		OFAS016168-RA
		OFAS001856-RA
		OFAS006700-RA
		OFAS010134-RA
		OFAS010606-RA
		OFAS012337-RA
		OFAS008110-RA
		OFAS016979-RA
		OFAS006530-RA
		OFAS000081-RA
		OFAS014840-RA
		OFAS007918-RA
		OFAS012350-RA
		OFAS010893-RA
		OFAS016247-RA
		OFAS016867-RA
		OFAS016101-RA
		OFAS005950-RA
		OFAS009882-RA
		OFAS003515-RA
		OFAS018816-RA
		OFAS014662-RA
		OFAS015527-RA
		OFAS013763-RA
		OFAS006447-RA
		OFAS003172-RA
		OFAS000752-RA
		OFAS000491-RA
		OFAS013502-RA
		OFAS005723-RA
		OFAS006618-RA
		OFAS003068-RA
		OFAS004188-RA
		OFAS015882-RA
		OFAS002346-RA
		OFAS001527-RA
		OFAS008445-RA
		OFAS006744-RA
		OFAS004949-RA
		OFAS017103-RA
		OFAS003207-RA
		OFAS000110-RA
		OFAS016052-RA
		OFAS013853-RA
		OFAS011717-RA
		OFAS016570-RA
		OFAS004827-RA
		OFAS008547-RA
		OFAS013716-RA
		OFAS012226-RA
		OFAS000469-RA
		OFAS000829-RA
		OFAS002316-RA
		OFAS003367-RA
		OFAS010245-RA
		OFAS011573-RA
		OFAS002268-RA
		OFAS008990-RA
		OFAS019405-RA
		OFAS011876-RA
		OFAS014553-RA
		OFAS018779-RA
		OFAS008365-RA
		OFAS008185-RA
		OFAS010294-RA
		OFAS005902-RA
		OFAS016414-RA
		OFAS000592-RA
		OFAS016718-RA
		OFAS017113-RA
		OFAS000097-RA
		OFAS009091-RA
		OFAS004751-RA
		OFAS002143-RA
		OFAS009325-RA
		OFAS013075-RA
		OFAS017114-RA
		OFAS018327-RA
		OFAS014055-RA
		OFAS012384-RA
		OFAS015430-RA
		OFAS015431-RA
		OFAS018175-RA
		OFAS015309-RA
		OFAS016083-RA
		OFAS013276-RA
		OFAS017841-RA
		OFAS003674-RA
		OFAS005082-RA
		OFAS019164-RA
		OFAS017369-RA
		OFAS015459-RA
		OFAS009085-RA
		OFAS004214-RA
		OFAS002376-RA
		OFAS006610-RA
		OFAS010173-RA
		OFAS017888-RA
		OFAS009798-RA
		OFAS008982-RA
		OFAS000561-RA
		OFAS012348-RA
		OFAS017000-RA
		OFAS010234-RA
		OFAS002766-RA
		OFAS003397-RA
		OFAS005058-RA
		OFAS018460-RA
		OFAS007679-RA
		OFAS012886-RA
		OFAS008205-RA
		OFAS002696-RA
		OFAS000360-RA
		OFAS010588-RA
		OFAS000698-RA
		OFAS014847-RA
		OFAS007921-RA
		OFAS002184-RA
		OFAS005460-RA
		OFAS012276-RA
		OFAS000538-RA
		OFAS001537-RA
		OFAS011065-RA
		OFAS004193-RA
		OFAS004278-RA
		OFAS014701-RA
		OFAS010593-RA
		OFAS009655-RA
		OFAS017112-RA
		OFAS015515-RA
		OFAS012552-RA
		OFAS018832-RA
		OFAS011004-RA
		OFAS001912-RA
		OFAS013179-RA
		OFAS015813-RA
		OFAS013960-RA
		OFAS001945-RA
		OFAS004716-RA
		OFAS017894-RA
		OFAS008137-RA
		OFAS027224-RA
		OFAS008936-RA
		OFAS006222-RA
		OFAS012489-RA
		OFAS002834-RA
		OFAS017739-RA
		OFAS011708-RA
		OFAS004970-RA
		OFAS019244-RA
		OFAS014426-RA
		OFAS011678-RA
		OFAS017563-RA
		OFAS011947-RA
		OFAS002334-RA
		OFAS012955-RA
		OFAS012465-RA
		OFAS001798-RA
		OFAS010591-RA
		OFAS011056-RA
		OFAS012481-RA
		OFAS014871-RA
		OFAS008250-RA
		OFAS007141-RA
		OFAS013727-RA
		OFAS017363-RA
		OFAS000788-RA
		OFAS010926-RA
		OFAS010393-RA
		OFAS018986-RA
		OFAS003816-RA
		OFAS016717-RA
		OFAS018742-RA
		OFAS004004-RA
		OFAS016619-RA
		OFAS009874-RA
		OFAS017456-RA
		OFAS001035-RA
		OFAS012281-RA
		OFAS008413-RA
		OFAS011663-RA
		OFAS009881-RA
		OFAS001748-RA
		OFAS014833-RA
		OFAS017252-RA
		OFAS003976-RA
		OFAS002927-RA
		OFAS016863-RA
		OFAS009175-RA
		OFAS012423-RA
		OFAS017872-RA
		OFAS013651-RA
		OFAS001944-RA
		OFAS014484-RA
		OFAS010642-RA
		OFAS009951-RA
		OFAS012258-RA
		OFAS015406-RA
		OFAS008732-RA
		OFAS011659-RA
		OFAS018299-RA
		OFAS000746-RA
		OFAS012508-RA
		OFAS006955-RA
		OFAS013044-RA
		OFAS015812-RA
		OFAS017009-RA
		OFAS008881-RA
		OFAS005815-RA
		OFAS004155-RA
		OFAS007638-RA
		OFAS016087-RA
		OFAS012139-RA
		OFAS011952-RA
		OFAS013476-RA
		OFAS008560-RA
		OFAS013767-RA
		OFAS003578-RA
		OFAS014429-RA
		OFAS006151-RA
		OFAS014794-RA
		OFAS007599-RA
		OFAS005647-RA
		OFAS006058-RA
		OFAS013683-RA
		OFAS013725-RA
		OFAS015998-RA
		OFAS010109-RA
		OFAS002712-RA
		OFAS018829-RA
		OFAS016230-RA
		OFAS002867-RA
		OFAS007889-RA
		OFAS018300-RA
		OFAS016775-RA
		OFAS009534-RA
		OFAS000696-RA
		OFAS006431-RA
		OFAS013561-RA
		OFAS013023-RA
		OFAS005565-RA
		OFAS014715-RA
		OFAS014538-RA
		OFAS018192-RA
		OFAS009017-RA
		OFAS016245-RA
		OFAS012547-RA
		OFAS017704-RA
		OFAS001592-RA
		OFAS009920-RA
		OFAS000517-RA
		OFAS013923-RA
		OFAS009521-RA
		OFAS016072-RA
		OFAS017174-RA
		OFAS006486-RA
		OFAS008108-RA
		OFAS005260-RA
		OFAS000452-RB
		OFAS017093-RA
		OFAS010730-RA
		OFAS017893-RA
		OFAS018117-RA
		OFAS006451-RA
		OFAS000893-RA
		OFAS004487-RA
		OFAS010885-RA
		OFAS007597-RA
		OFAS000606-RA
		OFAS014352-RA
		OFAS003886-RA
		OFAS005461-RA
		OFAS012623-RA
		OFAS008292-RA
		OFAS017002-RA
		OFAS009261-RA
		OFAS015962-RA
		OFAS014669-RA
		OFAS004886-RA
		OFAS013341-RA
		OFAS013377-RA
		OFAS006740-RA
		OFAS018134-RA
		OFAS012510-RA
		OFAS011652-RA
		OFAS009108-RA
		OFAS006742-RA
		OFAS011553-RA
		OFAS013789-RA
		OFAS011074-RA
		OFAS007338-RA
		OFAS013025-RA
		OFAS009533-RA
		OFAS000155-RA
		OFAS015751-RA
		OFAS000095-RA
		OFAS018441-RA
		OFAS018068-RA
		OFAS014841-RA
		OFAS001994-RA
		OFAS008430-RA
		OFAS010641-RA
		OFAS017635-RA
		OFAS013971-RA
		OFAS017006-RA
		OFAS014835-RA
		OFAS006886-RA
		OFAS000443-RA
		OFAS001023-RA
		OFAS002168-RA
		OFAS007128-RA
		OFAS016746-RA
		OFAS003625-RA
		OFAS005688-RA
		OFAS013731-RA
		OFAS012468-RA
		OFAS014467-RA
		OFAS009465-RA
		OFAS012909-RA
		OFAS004868-RA
		OFAS005762-RA
		OFAS001047-RA
		OFAS015737-RA
		OFAS016706-RA
		OFAS006821-RA
		OFAS000653-RA
		OFAS010351-RA
		OFAS005793-RA
		OFAS011444-RA
		OFAS003677-RA
		OFAS000295-RA
		OFAS004209-RA
		OFAS006145-RA
		OFAS005975-RA
		OFAS002982-RA
		OFAS013266-RA
		OFAS001405-RA
		OFAS003998-RA
		OFAS007342-RA
		OFAS014196-RA
		OFAS015971-RA
		OFAS002333-RA
		OFAS006088-RA
		OFAS011574-RA
		OFAS009244-RA
		OFAS011003-RA
		OFAS012385-RA
		OFAS000986-RA
		OFAS017461-RA
		OFAS000509-RA
		OFAS018891-RA
		OFAS003614-RA
		OFAS013653-RA
		OFAS018338-RC
		OFAS008650-RA
		OFAS011660-RA
		OFAS011123-RA
		OFAS013506-RA
		OFAS014258-RA
		OFAS016747-RA
		OFAS007444-RA
		OFAS003577-RA
		OFAS017076-RA
		OFAS006885-RA
		OFAS012464-RA
		OFAS016319-RA
		OFAS007443-RA
		OFAS003242-RA
		OFAS003696-RA
		OFAS013521-RA
		OFAS000112-RA
		OFAS015172-RA
		OFAS005845-RA
		OFAS016654-RA
		OFAS014631-RA
		OFAS012843-RA
		OFAS013554-RA
		OFAS011057-RA
		OFAS004556-RA
		OFAS011756-RA
		OFAS016719-RA
		OFAS016309-RA
		OFAS012257-RA
		OFAS008669-RA
		OFAS016551-RA
		OFAS016307-RA
		OFAS011853-RB
		OFAS004835-RA
		OFAS005423-RA
		OFAS003763-RA
		OFAS014661-RA
		OFAS013003-RA
		OFAS001432-RA
		OFAS004822-RA
		OFAS015583-RA
		OFAS013652-RA
		OFAS015545-RA
		OFAS007847-RA
		OFAS006969-RA
		OFAS001767-RA
		OFAS012490-RA
		OFAS015749-RA
		OFAS016337-RA
		OFAS003624-RA
		OFAS003303-RA
		OFAS015310-RA
		OFAS002036-RA
		OFAS007497-RA
		OFAS005462-RA
		OFAS014556-RA
		OFAS007892-RA
		OFAS006550-RA
		OFAS012562-RA
		OFAS016063-RA
		OFAS017305-RA
		OFAS006601-RA
		OFAS005107-RA
		OFAS008901-RA
		OFAS002611-RA
		OFAS007666-RA
		OFAS012370-RA
		OFAS006221-RA
		OFAS017275-RA
		OFAS015506-RA
		OFAS008136-RA
		OFAS010984-RA
		OFAS003053-RA
		OFAS007868-RA
		OFAS001669-RA
		OFAS014622-RA
		OFAS017203-RA
		OFAS003647-RA
		OFAS014773-RA
		OFAS002064-RA
		OFAS000832-RA
		OFAS002699-RA
		OFAS007891-RA
		OFAS008763-RA
		OFAS018602-RA
		OFAS006803-RA
		OFAS005093-RA
		OFAS009652-RA
		OFAS015629-RA
		OFAS009921-RA
		OFAS013607-RA
		OFAS012074-RA
		OFAS009409-RA
		OFAS006067-RA
		OFAS015745-RA
		OFAS016923-RA
		OFAS011450-RA
		OFAS004448-RA
		OFAS003003-RA
		OFAS002291-RA
		OFAS010509-RA
		OFAS013223-RA
		OFAS010237-RA
		OFAS015018-RA
		OFAS011181-RA
		OFAS008054-RA
		OFAS008671-RA
		OFAS017998-RA
		OFAS014154-RA
		OFAS014869-RA
		OFAS013746-RA
		OFAS008938-RA
		OFAS015263-RA
		OFAS009502-RA
		OFAS009354-RA
		OFAS009497-RA
		OFAS017572-RA
		OFAS016338-RA
		OFAS018709-RA
		OFAS006444-RA
		OFAS013726-RA
		OFAS018063-RA
		OFAS011190-RA
		OFAS015823-RA
		OFAS016126-RA
		OFAS003589-RA
		OFAS004665-RA
		OFAS017315-RA
		OFAS004842-RA
		OFAS001057-RA
		OFAS015429-RA
		OFAS010315-RA
		OFAS005319-RA
		OFAS002877-RA
		OFAS006951-RA
		OFAS002037-RA
		OFAS002237-RA
		OFAS002345-RA
		OFAS002697-RA
		OFAS000111-RA
		OFAS012509-RA
		OFAS014575-RA
		OFAS015536-RA
		OFAS015968-RA
		OFAS004292-RA
		OFAS018302-RA
		OFAS016782-RA
		OFAS001911-RA
		OFAS014882-RA
		OFAS000020-RA
		OFAS005316-RA
		OFAS005422-RA
		OFAS001525-RA
		OFAS017324-RA
		OFAS000255-RA
		OFAS017276-RA
		OFAS013819-RA
		OFAS001036-RA
		OFAS011745-RA
		OFAS018174-RA
		OFAS007905-RA
		OFAS015852-RA
		OFAS015905-RA
		OFAS004799-RA
		OFAS008925-RA
		OFAS013627-RA
		OFAS004545-RA
		OFAS017354-RA
		OFAS016555-RA
		OFAS016102-RA
		OFAS018651-RA
		OFAS007168-RA
		OFAS006047-RA
		OFAS012294-RA
		OFAS013681-RA
		OFAS015427-RA
		OFAS014652-RA
		OFAS007417-RA
		OFAS018519-RA
		OFAS018773-RA
		OFAS013786-RA
		OFAS011710-RA
		OFAS006805-RA
		OFAS003255-RA
		OFAS006438-RA
		OFAS008900-RA
		OFAS027173-RA
		OFAS018448-RA
		OFAS008111-RA
		OFAS005399-RA
		OFAS000210-RA
		OFAS014876-RA
		OFAS019204-RA
		OFAS002398-RA
		OFAS015989-RA
		OFAS003384-RA
		OFAS011538-RA
		OFAS011031-RA
		OFAS005097-RA
		OFAS011281-RA
		OFAS010510-RA
		OFAS009169-RA
		OFAS005455-RA
Cimex	793	OFAS006281-RA
		OFAS017594-RA
		OFAS016699-RA
		OFAS009381-RA
		OFAS009735-RA
		OFAS000675-RA
		OFAS002141-RA
		OFAS017688-RA
		OFAS004011-RA
		OFAS002616-RA
		OFAS008091-RA
		OFAS002223-RA
		OFAS016913-RA
		OFAS015426-RA
		OFAS012586-RA
		OFAS006298-RA
		OFAS009396-RA
		OFAS015365-RA
		OFAS016010-RA
		OFAS007565-RA
		OFAS004820-RA
		OFAS007121-RA
		OFAS014920-RA
		OFAS004282-RA
		OFAS018270-RA
		OFAS013523-RA
		OFAS016594-RA
		OFAS009319-RA
		OFAS000895-RA
		OFAS011178-RA
		OFAS007802-RA
		OFAS007668-RA
		OFAS006993-RA
		OFAS014076-RA
		OFAS013680-RA
		OFAS007728-RA
		OFAS006659-RA
		OFAS000025-RA
		OFAS009687-RA
		OFAS010855-RA
		OFAS011954-RA
		OFAS011008-RA
		OFAS007807-RA
		OFAS012674-RA
		OFAS002633-RA
		OFAS002665-RA
		OFAS008537-RA
		OFAS004866-RA
		OFAS000570-RA
		OFAS007138-RA
		OFAS012855-RA
		OFAS013874-RA
		OFAS007991-RA
		OFAS019361-RA
		OFAS005143-RA
		OFAS010399-RA
		OFAS011520-RA
		OFAS015192-RA
		OFAS014521-RA
		OFAS015984-RA
		OFAS017289-RA
		OFAS019359-RA
		OFAS017104-RA
		OFAS008592-RA
		OFAS006483-RA
		OFAS001065-RA
		OFAS000887-RA
		OFAS002142-RA
		OFAS015209-RA
		OFAS012546-RA
		OFAS004078-RA
		OFAS016609-RA
		OFAS006686-RA
		OFAS014892-RA
		OFAS013327-RA
		OFAS008115-RA
		OFAS010612-RA
		OFAS007311-RA
		OFAS010104-RA
		OFAS010360-RA
		OFAS016642-RA
		OFAS005502-RA
		OFAS000081-RC
		OFAS001096-RA
		OFAS015135-RA
		OFAS003826-RA
		OFAS012902-RA
		OFAS009011-RA
		OFAS001325-RA
		OFAS009850-RA
		OFAS000125-RA
		OFAS001727-RA
		OFAS008905-RA
		OFAS016447-RA
		OFAS007256-RA
		OFAS010857-RA
		OFAS010496-RA
		OFAS004421-RA
		OFAS014013-RA
		OFAS003200-RA
		OFAS005808-RA
		OFAS001620-RA
		OFAS004645-RA
		OFAS012006-RA
		OFAS005659-RA
		OFAS013779-RA
		OFAS000408-RA
		OFAS016830-RA
		OFAS016629-RA
		OFAS008381-RA
		OFAS010884-RA
		OFAS007050-RA
		OFAS007982-RA
		OFAS010205-RA
		OFAS010445-RA
		OFAS003141-RA
		OFAS001461-RA
		OFAS008204-RA
		OFAS000668-RA
		OFAS011226-RA
		OFAS012986-RA
		OFAS000103-RA
		OFAS018938-RA
		OFAS012044-RA
		OFAS015158-RA
		OFAS004824-RA
		OFAS013912-RA
		OFAS013172-RA
		OFAS015680-RA
		OFAS005321-RA
		OFAS016438-RA
		OFAS007107-RA
		OFAS013722-RA
		OFAS000323-RA
		OFAS010158-RA
		OFAS002483-RA
		OFAS002219-RA
		OFAS015300-RA
		OFAS002826-RA
		OFAS008312-RA
		OFAS001128-RA
		OFAS015240-RA
		OFAS018414-RA
		OFAS013596-RA
		OFAS013157-RA
		OFAS014574-RA
		OFAS009200-RA
		OFAS017803-RA
		OFAS009474-RA
		OFAS005631-RA
		OFAS019364-RA
		OFAS007413-RA
		OFAS010106-RA
		OFAS013161-RA
		OFAS012740-RA
		OFAS013539-RA
		OFAS014992-RA
		OFAS010737-RA
		OFAS000878-RA
		OFAS005447-RA
		OFAS003582-RA
		OFAS016520-RA
		OFAS016598-RA
		OFAS014438-RA
		OFAS011817-RA
		OFAS009749-RA
		OFAS018194-RA
		OFAS006658-RA
		OFAS000218-RA
		OFAS016135-RA
		OFAS005013-RA
		OFAS009609-RA
		OFAS004509-RA
		OFAS001260-RA
		OFAS002419-RA
		OFAS018001-RA
		OFAS012023-RA
		OFAS007632-RA
		OFAS011197-RA
		OFAS014265-RA
		OFAS007609-RA
		OFAS003760-RA
		OFAS001755-RA
		OFAS006399-RA
		OFAS010826-RA
		OFAS003538-RA
		OFAS001565-RA
		OFAS007955-RA
		OFAS005979-RA
		OFAS001546-RA
		OFAS013249-RA
		OFAS000792-RA
		OFAS003066-RA
		OFAS006482-RA
		OFAS016321-RA
		OFAS001710-RA
		OFAS013390-RA
		OFAS009499-RA
		OFAS008112-RA
		OFAS004267-RA
		OFAS018356-RA
		OFAS001612-RA
		OFAS000055-RA
		OFAS001113-RA
		OFAS019565-RA
		OFAS002444-RA
		OFAS005464-RA
		OFAS008238-RA
		OFAS005377-RA
		OFAS003833-RA
		OFAS005099-RA
		OFAS014431-RA
		OFAS005237-RA
		OFAS010875-RA
		OFAS011560-RA
		OFAS014934-RA
		OFAS009644-RA
		OFAS000224-RA
		OFAS006429-RA
		OFAS008587-RA
		OFAS016501-RA
		OFAS013690-RA
		OFAS008384-RA
		OFAS002200-RA
		OFAS009260-RA
		OFAS007033-RA
		OFAS010545-RA
		OFAS003772-RA
		OFAS000212-RA
		OFAS012645-RA
		OFAS011129-RA
		OFAS004395-RA
		OFAS006635-RA
		OFAS007683-RA
		OFAS010171-RA
[truncated: 2,491 more rows]

## Sheet: S 2.9B Female
Contributors: Christopher J. Holmes, Joshua B. Benoit
Table S 2.9B: Hemipteran gene comparisons for adult females. Gene IDs associated with the Venn diagram in Figure S 2.8E. Table names correspond to the hemipteran comparisons in Figure S 2.8D-F for males (D), females (E), and nymphs (F). Within-table ‘Names’ represent the species associated with the identified genes and are abbreviated as, Cimex: Cimex lectularius, Focc: Frankliniella occidentalis…
Names	Total	Query	Lowest E-value	Accession (E-value)	Greatest identity %	Description (E-value)
Aphid Cimex Focc Hackberry Ofas	20	OFAS003671-RA	0	XP_014249385	86	PREDICTED: inosine-5'-monophosphate dehydrogenase 1 isoform X1 [Cimex lectularius]
		OFAS025253-RA	1.43e-167	XP_014279919	44.19	PREDICTED: serine protease nudel [Halyomorpha halys]
		OFAS010842-RA	0	XP_014283477	61.36	PREDICTED: hyaluronan mediated motility receptor-like [Halyomorpha halys]
		OFAS009636-RA	9.07e-164	XP_014283828	62.69	PREDICTED: uncharacterized protein LOC106685572 isoform X2 [Halyomorpha halys]
		OFAS008917-RA	9.64e-72	XP_014276699	76.3	PREDICTED: protein LSM14 homolog B isoform X1 [Halyomorpha halys]
		OFAS004345-RA	0	XP_014276060	68.25	PREDICTED: P protein-like [Halyomorpha halys]
		OFAS002041-RA	4.06e-109	XP_014283130	52.42	PREDICTED: uncharacterized protein LOC106685121 isoform X1 [Halyomorpha halys]
		OFAS017268-RA	1.22e-134	XP_014270200	75	PREDICTED: ribosomal RNA processing protein 1 homolog isoform X2 [Halyomorpha halys]
		OFAS006046-RA	0	XP_014283039	76.74	PREDICTED: protein bicaudal C homolog 1 [Halyomorpha halys]
		OFAS012988-RA	5.8e-179	XP_014281934	78.42	PREDICTED: aurora kinase C-like [Halyomorpha halys]
		OFAS013753-RA	1.91e-118	XP_014275224	38.48	PREDICTED: kinesin-like protein KIF22 [Halyomorpha halys]
		OFAS014411-RA	0	XP_014270415	65.16	PREDICTED: zinc finger protein 595-like isoform X1 [Halyomorpha halys] >gi|939638825|ref|XP_014270416.1| PREDICTED: zinc finger protein 595-like isoform X1 [Halyomorpha halys] >gi|939638828|ref|XP_014270417.1| PREDICTED: zinc finger protein 595-like isoform X1 [Halyomorpha halys]
		OFAS017906-RA	0	XP_014270650	57.75	PREDICTED: gem-associated protein 5 [Halyomorpha halys]
		OFAS012120-RA	1.79e-128	XP_014285421	83.93	PREDICTED: longitudinals lacking protein, isoforms N/O/W/X/Y-like [Halyomorpha halys]
		OFAS013419-RA	1.78e-118	XP_014274181	63.52	PREDICTED: cyclin-A2 [Halyomorpha halys]
		OFAS014207-RA	2.73e-93	XP_014289100	62	PREDICTED: protein takeout-like [Halyomorpha halys]
		OFAS010524-RA	0	XP_014273138	93.59	PREDICTED: putative ATP-dependent RNA helicase me31b [Halyomorpha halys] >gi|939629080|ref|XP_014273147.1| PREDICTED: putative ATP-dependent RNA helicase me31b [Halyomorpha halys]
		OFAS015892-RA	7.59e-33	XP_003389797	72.97	PREDICTED: cyclin-dependent kinases regulatory subunit-like [Amphimedon queenslandica]
		OFAS015860-RA	0	XP_014291555	54.15	PREDICTED: vitellogenin receptor-like [Halyomorpha halys]
		OFAS008920-RA	0	XP_014290982	71.11	PREDICTED: sodium-independent sulfate anion transporter-like [Halyomorpha halys] >gi|939693811|ref|XP_014290983.1| PREDICTED: sodium-independent sulfate anion transporter-like [Halyomorpha halys] >gi|939693813|ref|XP_014290984.1| PREDICTED: sodium-independent sulfate anion transporter-like [Halyomorpha halys]
Cimex Focc Hackberry Ofas	3	OFAS016662-RA	0	XP_014274463	56.9	PREDICTED: E3 ubiquitin-protein ligase TRIM71 [Halyomorpha halys] >gi|939650526|ref|XP_014274464.1| PREDICTED: E3 ubiquitin-protein ligase TRIM71 [Halyomorpha halys]
		OFAS014483-RA	0	XP_014273575	58.94	PREDICTED: gastrula zinc finger protein XlCGF57.1-like isoform X1 [Halyomorpha halys]
		OFAS000604-RA	0	XP_014291572	97.7	PREDICTED: protein roadkill isoform X1 [Halyomorpha halys]
Aphid Cimex Focc Ofas	8	OFAS004025-RA	1.68e-162	XP_014283001	63.26	PREDICTED: M-phase inducer phosphatase-like isoform X2 [Halyomorpha halys]
		OFAS012699-RA	5.77e-117	XP_014289505	66.95	PREDICTED: uncharacterized protein LOC106689162 isoform X1 [Halyomorpha halys]
		OFAS007713-RA	0	XP_014275247	64.92	PREDICTED: enhancer of mRNA-decapping protein 4 [Halyomorpha halys] >gi|939652657|ref|XP_014275248.1| PREDICTED: enhancer of mRNA-decapping protein 4 [Halyomorpha halys]
		OFAS009955-RA	0	XP_014293983	83.42	PREDICTED: neurogenic protein big brain-like [Halyomorpha halys]
		OFAS015351-RA	0	XP_014281484	71.53	PREDICTED: DNA (cytosine-5)-methyltransferase 1-like [Halyomorpha halys]
		OFAS000450-RA	0	XP_014288287	64.09	PREDICTED: protein ovarian tumor locus isoform X2 [Halyomorpha halys]
		OFAS004911-RA	8.52e-11	XP_013184676	41.38	PREDICTED: uncharacterized protein LOC106130388 [Amyelois transitella]
		OFAS015999-RA	1.19e-116	XP_014292982	56.67	PREDICTED: protein yellow-like isoform X1 [Halyomorpha halys]
Aphid Cimex Hackberry Ofas	18	OFAS016515-RA	0	XP_014277224	74.12	PREDICTED: PDZ domain-containing protein 2-like [Halyomorpha halys] >gi|939658055|ref|XP_014277225.1| PREDICTED: PDZ domain-containing protein 2-like [Halyomorpha halys]
		OFAS013909-RA	2.04e-95	XP_014288789	98.59	PREDICTED: ubiquitin-conjugating enzyme E2 G1-like [Halyomorpha halys]
		OFAS015049-RA	0	XP_014289358	73.45	PREDICTED: AT-rich interactive domain-containing protein 2 [Halyomorpha halys]
		OFAS000560-RA	1.25e-169	XP_014284687	67.25	PREDICTED: mRNA-decapping enzyme 1A [Halyomorpha halys]
		OFAS011723-RA	4.93e-108	XP_014279340	56.13	PREDICTED: uncharacterized exonuclease C637.09 isoform X2 [Halyomorpha halys]
		OFAS014771-RA	6.23e-150	XP_014281093	95.17	PREDICTED: lysine-specific demethylase 6A isoform X2 [Halyomorpha halys] >gi|939668109|ref|XP_014281094.1| PREDICTED: lysine-specific demethylase 6A isoform X2 [Halyomorpha halys]
		OFAS018049-RA	0	XP_014284652	71.51	PREDICTED: transformation/transcription domain-associated protein isoform X1 [Halyomorpha halys]
		OFAS001936-RA	0	XP_014273063	65.12	PREDICTED: uncharacterized protein LOC106678814 isoform X2 [Halyomorpha halys]
		OFAS015979-RA	1.35e-125	XP_014275125	76.82	PREDICTED: uncharacterized protein LOC106680130 [Halyomorpha halys]
		OFAS004678-RA	0	XP_014289828	52.93	PREDICTED: nucleolar MIF4G domain-containing protein 1 homolog [Halyomorpha halys]
		OFAS002296-RA	1.41e-100	XP_014288901	69.49	PREDICTED: PERQ amino acid-rich with GYF domain-containing protein 2 isoform X3 [Halyomorpha halys]
		OFAS006632-RA	0	XP_014278963	72.32	PREDICTED: ras-responsive element-binding protein 1-like [Halyomorpha halys]
		OFAS005165-RA	0	XP_014278011	69.78	PREDICTED: cerebellar degeneration-related protein 2 isoform X2 [Halyomorpha halys]
		OFAS000984-RA	8.06e-89	XP_014278715	56.02	PREDICTED: transcription factor MafA-like [Halyomorpha halys]
		OFAS003743-RA	0	XP_014287349	97.44	PREDICTED: casein kinase II subunit alpha isoform X2 [Halyomorpha halys] >gi|939686332|ref|XP_014287350.1| PREDICTED: casein kinase II subunit alpha isoform X2 [Halyomorpha halys] >gi|939686335|ref|XP_014287351.1| PREDICTED: casein kinase II subunit alpha isoform X2 [Halyomorpha halys] >gi|939686338|ref|XP_014287352.1| PREDICTED: casein kinase II subunit alpha isoform X2 [Halyomorpha halys]
		OFAS001666-RA	0	XP_014289640	86.65	PREDICTED: guanine nucleotide-binding protein-like 3 homolog [Halyomorpha halys]
		OFAS004955-RA	1.39e-67	XP_014288969	47.14	PREDICTED: CAP-Gly domain-containing linker protein 2 isoform X10 [Halyomorpha halys]
		OFAS009494-RA	1.01e-105	XP_014270869	55.82	PREDICTED: D-beta-hydroxybutyrate dehydrogenase, mitochondrial [Halyomorpha halys] >gi|939640163|ref|XP_014270870.1| PREDICTED: D-beta-hydroxybutyrate dehydrogenase, mitochondrial [Halyomorpha halys]
Aphid Focc Hackberry Ofas	14	OFAS007825-RA	3.49e-94	XP_014279229	58.82	PREDICTED: DNA replication factor Cdt1 [Halyomorpha halys]
		OFAS014611-RA	0	XP_014285961	64.04	PREDICTED: DNA-directed RNA polymerase I subunit RPA1 [Halyomorpha halys]
		OFAS014608-RA	9.42e-78	XP_014288273	66.67	PREDICTED: uncharacterized protein LOC106688365 [Halyomorpha halys]
		OFAS016501-RA	3.44e-92	XP_014281551	50.52	PREDICTED: myb-like protein X [Halyomorpha halys] >gi|939669282|ref|XP_014281552.1| PREDICTED: myb-like protein X [Halyomorpha halys]
		OFAS014688-RA	4.84e-106	XP_014281379	85	PREDICTED: probable protein phosphatase 2C 21 isoform X2 [Halyomorpha halys]
		OFAS001616-RA	4.92e-161	XP_014280281	81.95	PREDICTED: cytoplasmic polyadenylation element-binding protein 1 isoform X3 [Halyomorpha halys]
		OFAS013798-RA	0	XP_014286643	59.13	PREDICTED: abnormal spindle-like microcephaly-associated protein homolog [Halyomorpha halys]
		OFAS003910-RA	0	XP_014293099	43.16	PREDICTED: Bloom syndrome protein isoform X2 [Halyomorpha halys]
		OFAS002209-RA	0	XP_014276831	57.08	PREDICTED: protein argonaute-3 [Halyomorpha halys]
		OFAS025224-RA	0	XP_014275927	51.57	PREDICTED: protein aubergine-like isoform X3 [Halyomorpha halys] >gi|939654604|ref|XP_014275928.1| PREDICTED: protein aubergine-like isoform X3 [Halyomorpha halys] >gi|939654606|ref|XP_014275929.1| PREDICTED: protein aubergine-like isoform X3 [Halyomorpha halys]
		OFAS011423-RA	1.89e-138	XP_014277314	49.57	PREDICTED: origin recognition complex subunit 2-like isoform X1 [Halyomorpha halys]
		OFAS002490-RA	0	XP_014294441	65.58	PREDICTED: zinc finger protein 729-like isoform X1 [Halyomorpha halys] >gi|939628050|ref|XP_014294450.1| PREDICTED: zinc finger protein 729-like isoform X1 [Halyomorpha halys]
		OFAS003566-RA	9.56e-156	XP_014273334	58.53	PREDICTED: nuclear pore complex protein Nup214-like [Halyomorpha halys]
		OFAS000174-RA	1.64e-157	XP_014274625	72.7	PREDICTED: 7SK snRNA methylphosphate capping enzyme-like [Halyomorpha halys] >gi|939650997|ref|XP_014274626.1| PREDICTED: 7SK snRNA methylphosphate capping enzyme-like [Halyomorpha halys]
Aphid Cimex Focc Hackberry	60	OFAS003113-RA	9.93e-44	XP_011150327	70	PREDICTED: thymidylate synthase isoform X2 [Harpegnathos saltator]
		OFAS014443-RA	0	XP_014273119	66.72	PREDICTED: nucleolar complex protein 2 homolog [Halyomorpha halys]
		OFAS007531-RA	1.1e-52	XP_014281456	85.71	PREDICTED: 46 kDa FK506-binding nuclear protein [Halyomorpha halys]
		OFAS014247-RA	0	XP_014285000	87.4	PREDICTED: leucine-rich repeat protein soc-2 homolog [Halyomorpha halys]
		OFAS009676-RA	1.69e-89	XP_014287759	61.03	PREDICTED: N-alpha-acetyltransferase 40 [Halyomorpha halys]
		OFAS003685-RA	0	XP_014285674	88.07	PREDICTED: REST corepressor 1 isoform X1 [Halyomorpha halys]
		OFAS017393-RA	0	XP_014270501	40.39	PREDICTED: nuclear pore membrane glycoprotein 210 [Halyomorpha halys]
		OFAS002597-RA	0	XP_014281052	82.17	PREDICTED: histone-lysine N-methyltransferase E(z) [Halyomorpha halys]
		OFAS002991-RA	1.67e-89	XP_014270838	66.08	PREDICTED: DNA repair protein complementing XP-A cells homolog [Halyomorpha halys]
		OFAS001636-RA	0	XP_014290049	64.94	PREDICTED: transducin beta-like protein 3 [Halyomorpha halys]
		OFAS010586-RA	0	XP_014272606	51.16	PREDICTED: structural maintenance of chromosomes protein 5 isoform X1 [Halyomorpha halys]
		OFAS027121-RA	0	XP_014272236	64.58	PREDICTED: histone-lysine N-methyltransferase NSD2 isoform X2 [Halyomorpha halys]
		OFAS000100-RA	0	XP_014277610	76.21	PREDICTED: CTP synthase 2 [Halyomorpha halys]
		OFAS007183-RA	0	XP_014276047	52.06	PREDICTED: ribonucleases P/MRP protein subunit POP1 isoform X1 [Halyomorpha halys]
		OFAS005003-RA	0	XP_014282844	89.1	PREDICTED: nuclear cap-binding protein subunit 1 [Halyomorpha halys]
		OFAS009588-RA	0	XP_014270316	68.67	PREDICTED: zinc finger protein 260 [Halyomorpha halys]
		OFAS017741-RA	0	XP_014280333	68	PREDICTED: Fanconi anemia group I protein-like [Halyomorpha halys]
		OFAS008308-RA	1.33e-96	XP_014270659	77.38	PREDICTED: pachytene checkpoint protein 2 homolog isoform X2 [Halyomorpha halys]
		OFAS004013-RA	0	XP_014283002	61.9	PREDICTED: U3 small nucleolar RNA-interacting protein 2 [Halyomorpha halys]
		OFAS006697-RA	0	XP_014281021	78.16	PREDICTED: ribosome biogenesis protein BRX1 homolog [Halyomorpha halys]
		OFAS001534-RA	0	XP_014294490	78.19	PREDICTED: DNA ligase 1 [Halyomorpha halys]
		OFAS008638-RA	3.19e-41	XP_014272123	50.86	PREDICTED: cell growth-regulating nucleolar protein isoform X1 [Halyomorpha halys]
		OFAS025111-RA	0	XP_002585772	44.73	hypothetical protein BRAFLDRAFT_111167 [Branchiostoma floridae]
		OFAS001026-RA	0	XP_014282649	72.48	PREDICTED: G1/S-specific cyclin-E1 [Halyomorpha halys]
		OFAS004926-RA	6.1e-123	XP_014292383	69.26	PREDICTED: G2/mitotic-specific cyclin-B3 [Halyomorpha halys] >gi|939696507|ref|XP_014292384.1| PREDICTED: G2/mitotic-specific cyclin-B3 [Halyomorpha halys] >gi|939696509|ref|XP_014292385.1| PREDICTED: G2/mitotic-specific cyclin-B3 [Halyomorpha halys]
		OFAS008896-RA	0	XP_014271193	69.54	PREDICTED: origin recognition complex subunit 1 [Halyomorpha halys]
		OFAS004156-RA	8.75e-162	XP_014292569	87.4	PREDICTED: exonuclease 1 isoform X1 [Halyomorpha halys]
		OFAS027073-RA	0	XP_014275485	90.16	PREDICTED: DNA replication licensing factor Mcm2 [Halyomorpha halys]
		OFAS003169-RA	9.26e-180	XP_014270999	62.01	PREDICTED: serine/threonine-protein kinase VRK1 [Halyomorpha halys]
		OFAS002434-RA	0	XP_014290776	73.5	PREDICTED: DNA replication licensing factor Mcm3 [Halyomorpha halys]
		OFAS027107-RA	0	XP_014276970	81.75	PREDICTED: probable histone-binding protein Caf1 isoform X2 [Halyomorpha halys]
		OFAS011546-RA	0	XP_014278237	69.65	PREDICTED: protein arginine N-methyltransferase 5 isoform X2 [Halyomorpha halys]
		OFAS006160-RA	0	XP_014275123	55.35	PREDICTED: nucleolar protein 6-like [Halyomorpha halys]
		OFAS012828-RA	0	XP_014276392	74.43	PREDICTED: zinc finger protein 2-like [Halyomorpha halys] >gi|939655881|ref|XP_014276393.1| PREDICTED: zinc finger protein 2-like [Halyomorpha halys]
		OFAS007293-RA	4.59e-170	XP_014277037	78.85	PREDICTED: nucleolar protein 56 [Halyomorpha halys]
		OFAS012864-RA	0	XP_014282566	64.33	PREDICTED: cell division control protein 6 homolog isoform X1 [Halyomorpha halys]
		OFAS002775-RA	0	XP_014283210	86.05	PREDICTED: replication factor C subunit 2 [Halyomorpha halys]
		OFAS013910-RA	2.52e-67	XP_014288040	81.25	PREDICTED: bifunctional arginine demethylase and lysyl-hydroxylase PSR isoform X6 [Halyomorpha halys]
		OFAS003476-RA	0	XP_014286773	79.56	PREDICTED: H/ACA ribonucleoprotein complex subunit 4 [Halyomorpha halys]
		OFAS002289-RA	0	XP_014290865	85.38	PREDICTED: serine/threonine-protein phosphatase 5 [Halyomorpha halys]
		OFAS025041-RA	1.02e-45	XP_014272192	94.21	PREDICTED: protein daughterless isoform X3 [Halyomorpha halys]
		OFAS015468-RA	3.33e-179	XP_014287142	93.08	PREDICTED: proliferating cell nuclear antigen [Halyomorpha halys]
		OFAS014530-RA	9.19e-116	XP_014291039	64.09	PREDICTED: replication protein A 32 kDa subunit isoform X1 [Halyomorpha halys]
		OFAS001643-RA	0	XP_014278529	88.92	PREDICTED: ribonuclease 3 [Halyomorpha halys]
		OFAS011649-RA	5.12e-113	XP_014276040	71.48	PREDICTED: probable rRNA-processing protein EBP2 homolog [Halyomorpha halys]
		OFAS010487-RA	0	XP_014281543	60.2	PREDICTED: fidgetin-like protein 1 [Halyomorpha halys]
		OFAS010492-RA	0	XP_014280815	79.64	PREDICTED: DNA replication licensing factor mcm5 [Halyomorpha halys]
		OFAS025291-RA	0	XP_014243970	89.23	PREDICTED: CAD protein [Cimex lectularius]
		OFAS009679-RA	1.91e-45	XP_014273897	68.55	PREDICTED: activating transcription factor 7-interacting protein 2-like [Halyomorpha halys] >gi|939648864|ref|XP_014273898.1| PREDICTED: activating transcription factor 7-interacting protein 2-like [Halyomorpha halys] >gi|939648867|ref|XP_014273899.1| PREDICTED: activating transcription factor 7-interacting protein 2-like [Halyomorpha halys] >gi|939648869|ref|XP_014273900.1| PREDICTED: activating…
		OFAS007533-RA	0	XP_014292905	85.23	PREDICTED: ribonucleoside-diphosphate reductase large subunit [Halyomorpha halys]
		OFAS014545-RA	0	XP_014283122	87.5	PREDICTED: protein abrupt-like [Halyomorpha halys]
		OFAS006333-RA	8.19e-20	XP_012246002	94	PREDICTED: nucleolar and coiled-body phosphoprotein 1 isoform X3 [Bombus impatiens]
		OFAS007109-RA	2.48e-175	XP_014270592	67.8	PREDICTED: DNA-directed RNA polymerase III subunit RPC3 [Halyomorpha halys]
		OFAS027095-RA	1.38e-158	XP_014274254	81.91	PREDICTED: longitudinals lacking protein, isoforms A/B/D/L-like isoform X1 [Halyomorpha halys] >gi|939649887|ref|XP_014274255.1| PREDICTED: longitudinals lacking protein, isoforms A/B/D/L-like isoform X1 [Halyomorpha halys]
		OFAS009673-RA	5.44e-104	XP_014279937	64.64	PREDICTED: cyclin-J-like protein [Halyomorpha halys] >gi|939665073|ref|XP_014279938.1| PREDICTED: cyclin-J-like protein [Halyomorpha halys]
		OFAS025129-RB	0	XP_014283592	85.88	PREDICTED: chromodomain-helicase-DNA-binding protein 7 isoform X4 [Halyomorpha halys]
		OFAS010867-RA	6.71e-135	XP_014274424	58.43	PREDICTED: DNA repair protein complementing XP-C cells homolog [Halyomorpha halys]
		OFAS001855-RA	8.16e-162	XP_014285167	94.96	PREDICTED: rRNA 2'-O-methyltransferase fibrillarin isoform X2 [Halyomorpha halys]
		OFAS006639-RA	1.08e-164	XP_014276126	76.57	PREDICTED: spermidine synthase [Halyomorpha halys]
		OFAS006766-RA	1.34e-93	XP_014294347	76.71	PREDICTED: non-canonical poly(A) RNA polymerase PAPD5-like isoform X2 [Halyomorpha halys]
Cimex Focc Ofas	7	OFAS004704-RA	5.7e-137	XP_014276024	93.2	PREDICTED: PTB domain-containing engulfment adapter protein 1 [Halyomorpha halys]
		OFAS012059-RA	3.15e-63	XP_014294140	68.58	PREDICTED: homeobox protein OTX2-A-like isoform X2 [Halyomorpha halys]
		OFAS009973-RA	0	XP_014270480	38.18	PREDICTED: vitellogenin-like [Halyomorpha halys]
		OFAS013944-RA	1.1e-73	XP_014284241	56.42	PREDICTED: homeobox protein AKR-like [Halyomorpha halys] >gi|939676772|ref|XP_014284242.1| PREDICTED: homeobox protein AKR-like [Halyomorpha halys]
		OFAS027200-RA	5.36e-52	XP_014289602	62.16	PREDICTED: diacylglycerol O-acyltransferase 1 [Halyomorpha halys]
		OFAS004744-RA	2.56e-85	XP_014293890	58.23	PREDICTED: uncharacterized protein LOC106692448 [Halyomorpha halys]
		OFAS003415-RA	0	XP_014289425	68.14	PREDICTED: uncharacterized protein LOC106689129 isoform X3 [Halyomorpha halys]
Cimex Hackberry Ofas	16	OFAS002616-RA	0	XP_014283391	68.39	PREDICTED: probable phospholipid-transporting ATPase VD [Halyomorpha halys]
		OFAS010484-RA	0	XP_014291069	81.34	PREDICTED: liprin-alpha-1 isoform X8 [Halyomorpha halys]
		OFAS018168-RA	1.44e-78	XP_014253367	70.52	PREDICTED: alpha-tocopherol transfer protein-like isoform X2 [Cimex lectularius]
		OFAS011521-RA	0	XP_014288082	60.18	PREDICTED: protein toll [Halyomorpha halys]
		OFAS009549-RA	0	XP_014283609	72.39	PREDICTED: rho GTPase-activating protein 20-like isoform X2 [Halyomorpha halys]
		OFAS009968-RA	0	XP_014270470	86.4	PREDICTED: serine/threonine-protein kinase N isoform X6 [Halyomorpha halys]
		OFAS012992-RA	5.38e-166	XP_014281952	53.17	PREDICTED: selenocysteine-specific elongation factor isoform X1 [Halyomorpha halys]
		OFAS007244-RA	9.69e-75	XP_014276455	86.44	PREDICTED: fasciculation and elongation protein zeta-2 [Halyomorpha halys]
		OFAS011918-RA	0	XP_014281579	75.33	PREDICTED: uncharacterized protein LOC106684165 [Halyomorpha halys]
		OFAS017664-RA	2.12e-131	XP_014275065	93.5	PREDICTED: ras-related protein Rab-35 [Halyomorpha halys]
		OFAS002738-RA	0	XP_014290004	90.44	PREDICTED: attractin isoform X1 [Halyomorpha halys]
		OFAS010859-RA	0	XP_014271662	77.05	PREDICTED: round spermatid basic protein 1 [Halyomorpha halys]
		OFAS004557-RA	0	XP_014289862	70.57	PREDICTED: polypeptide N-acetylgalactosaminyltransferase 3-like [Halyomorpha halys]
		OFAS016955-RA	1.83e-139	XP_014275028	68.29	PREDICTED: dihydropyrimidine dehydrogenase [NADP(+)] [Halyomorpha halys]
		OFAS003482-RA	0	XP_014290031	59.49	PREDICTED: meiosis arrest female protein 1 homolog isoform X3 [Halyomorpha halys]
		OFAS015744-RA	0	XP_014272674	90.29	PREDICTED: probable cleavage and polyadenylation specificity factor subunit 2 [Halyomorpha halys]
Aphid Cimex Ofas	8	OFAS006027-RA	0	XP_014279263	77.83	PREDICTED: CCR4-NOT transcription complex subunit 11 [Halyomorpha halys]
		OFAS005142-RA	0	XP_014279892	86.48	PREDICTED: SH3 and multiple ankyrin repeat domains protein 1 isoform X4 [Halyomorpha halys]
		OFAS000049-RA	8.25e-21	XP_014276998	62.9	PREDICTED: uncharacterized protein LOC106681148 isoform X3 [Halyomorpha halys]
		OFAS006645-RA	0	XP_014282592	77.15	PREDICTED: exocyst complex component 4 [Halyomorpha halys]
		OFAS018405-RA	1.73e-75	XP_014280097	71.14	PREDICTED: zinc finger protein 511 [Halyomorpha halys]
		OFAS016969-RA	0	XP_014289735	56.71	PREDICTED: lon protease homolog 2, peroxisomal-like isoform X2 [Halyomorpha halys]
		OFAS004673-RA	1.04e-97	XP_014271040	76	PREDICTED: lipid storage droplets surface-binding protein 2-like [Halyomorpha halys]
		OFAS017020-RA	0	XP_014262508	85.22	PREDICTED: pre-mRNA-processing factor 17 [Cimex lectularius]
Focc Hackberry Ofas	7	OFAS003467-RA	0	XP_014271281	63.11	PREDICTED: mitotic spindle assembly checkpoint protein MAD1 [Halyomorpha halys]
		OFAS008994-RA	0	XP_014294070	98.71	PREDICTED: serine/threonine-protein phosphatase 2A 55 kDa regulatory subunit B delta isoform isoform X2 [Halyomorpha halys]
		OFAS015792-RA	4.22e-147	XP_014250742	87.9	PREDICTED: serine/threonine-protein kinase GIN4 isoform X2 [Cimex lectularius]
		OFAS005139-RA	2.53e-178	XP_014290202	56.18	PREDICTED: uncharacterized protein LOC106689629 [Halyomorpha halys]
		OFAS003620-RA	0	XP_014290875	64.22	PREDICTED: baculoviral IAP repeat-containing protein 7-B-like [Halyomorpha halys]
		OFAS010003-RA	1.09e-159	XP_014273999	75.08	PREDICTED: gastrula zinc finger protein XlCGF7.1-like [Halyomorpha halys]
		OFAS007184-RA	0	XP_014288811	63.89	PREDICTED: structural maintenance of chromosomes protein 4 [Halyomorpha halys]
Aphid Focc Ofas	19	OFAS004866-RA	0	XP_014275193	85.25	PREDICTED: importin-7 isoform X2 [Halyomorpha halys]
		OFAS005205-RA	0	XP_014283160	55.74	PREDICTED: E3 SUMO-protein ligase RanBP2 [Halyomorpha halys]
		OFAS005162-RA	5.62e-81	XP_014284230	37.24	PREDICTED: tudor domain-containing protein 1-like isoform X2 [Halyomorpha halys]
		OFAS000571-RA	0	XP_014272293	50.71	PREDICTED: centromere/kinetochore protein zw10 homolog isoform X1 [Halyomorpha halys]
		OFAS006533-RA	0	XP_012274590	65.1	PREDICTED: glucose dehydrogenase [FAD, quinone] [Orussus abietinus] >gi|817197935|ref|XP_012274591.1| PREDICTED: glucose dehydrogenase [FAD, quinone] [Orussus abietinus] >gi|817197937|ref|XP_012274592.1| PREDICTED: glucose dehydrogenase [FAD, quinone] [Orussus abietinus] >gi|817197939|ref|XP_012274593.1| PREDICTED: glucose dehydrogenase [FAD, quinone] [Orussus abietinus]
		OFAS010074-RA	0	XP_014287210	66.95	PREDICTED: aladin-like [Halyomorpha halys]
		OFAS014727-RA	5.12e-167	XP_014273561	56.91	PREDICTED: pseudouridylate synthase 7 homolog isoform X2 [Halyomorpha halys] >gi|939647891|ref|XP_014273562.1| PREDICTED: pseudouridylate synthase 7 homolog isoform X2 [Halyomorpha halys] >gi|939647893|ref|XP_014273563.1| PREDICTED: pseudouridylate synthase 7 homolog isoform X2 [Halyomorpha halys] >gi|939647895|ref|XP_014273564.1| PREDICTED: pseudouridylate synthase 7 homolog isoform X2 [Halyomor…
		OFAS000533-RA	2.31e-163	XP_014276147	71.56	PREDICTED: ribonuclease H2 subunit A [Halyomorpha halys]
		OFAS009681-RA	0	XP_014274968	58.43	PREDICTED: nuclear pore complex protein Nup155 isoform X2 [Halyomorpha halys]
		OFAS001034-RA	5.51e-33	XP_014282540	48.41	PREDICTED: nuclear pore complex protein DDB_G0274915-like isoform X4 [Halyomorpha halys]
		OFAS008255-RA	1.66e-109	XP_014270267	62.45	PREDICTED: serine/threonine-protein kinase mos-like [Halyomorpha halys]
		OFAS006675-RA	0	XP_014272966	71.59	PREDICTED: replication protein A 70 kDa DNA-binding subunit [Halyomorpha halys]
		OFAS013665-RA	0	XP_014280087	66.6	PREDICTED: heat shock 70 kDa protein 14-like [Halyomorpha halys]
		OFAS012990-RA	1.94e-18	XP_014288947	44.37	PREDICTED: disks large-associated protein 5-like isoform X2 [Halyomorpha halys]
		OFAS006214-RA	6.64e-75	XP_014272486	55.51	PREDICTED: uncharacterized protein LOC106678480 [Halyomorpha halys]
		OFAS011301-RA	0	XP_014279006	63.72	PREDICTED: chromosome-associated kinesin KIF4A-like [Halyomorpha halys]
		OFAS005233-RA	3.91e-107	XP_014287716	51.61	PREDICTED: uncharacterized protein LOC106687986 isoform X1 [Halyomorpha halys]
		OFAS012778-RA	4.96e-116	XP_014293326	58.68	PREDICTED: ran-binding protein 3-like [Halyomorpha halys]
		OFAS016141-RA	0	XP_014282887	59.89	PREDICTED: tubulin polyglutamylase TTLL4-like isoform X1 [Halyomorpha halys] >gi|939672993|ref|XP_014282888.1| PREDICTED: tubulin polyglutamylase TTLL4-like isoform X1 [Halyomorpha halys]
Aphid Hackberry Ofas	20	OFAS016699-RA	7.26e-104	XP_014283344	47.24	PREDICTED: DNA topoisomerase 2-binding protein 1-like [Halyomorpha halys]
		OFAS002496-RA	0	XP_014271416	76.98	PREDICTED: PAB-dependent poly(A)-specific ribonuclease subunit PAN2 [Halyomorpha halys]
		OFAS008596-RA	3.09e-53	XP_014276058	93.07	PREDICTED: proteasome activator complex subunit 3 isoform X2 [Halyomorpha halys]
		OFAS016029-RA	0	XP_014273105	78.5	PREDICTED: myosin heavy chain 95F isoform X1 [Halyomorpha halys] >gi|939646602|ref|XP_014273106.1| PREDICTED: myosin heavy chain 95F isoform X1 [Halyomorpha halys]
		OFAS009230-RA	0	XP_014289909	85.23	PREDICTED: CCR4-NOT transcription complex subunit 2 isoform X2 [Halyomorpha halys] >gi|939691808|ref|XP_014289911.1| PREDICTED: CCR4-NOT transcription complex subunit 2 isoform X2 [Halyomorpha halys] >gi|939691810|ref|XP_014289912.1| PREDICTED: CCR4-NOT transcription complex subunit 2 isoform X2 [Halyomorpha halys]
		OFAS012460-RA	0	XP_014289944	75.95	PREDICTED: lysocardiolipin acyltransferase 1-like [Halyomorpha halys]
		OFAS025276-RA	0	XP_014275310	59.58	PREDICTED: endoribonuclease Dicer isoform X1 [Halyomorpha halys]
		OFAS010875-RA	0	XP_014283396	81.72	PREDICTED: N-alpha-acetyltransferase 15, NatA auxiliary subunit [Halyomorpha halys]
		OFAS002415-RA	1.43	XP_009678011	26.77	PREDICTED: golgin subfamily A member 4 isoform X2 [Struthio camelus australis]
		OFAS001949-RA	5.55e-44	XP_014278744	41.42	PREDICTED: centromere-associated protein E-like [Halyomorpha halys]
		OFAS013854-RA	0	XP_014275817	81.29	PREDICTED: superkiller viralicidic activity 2-like 2 [Halyomorpha halys]
		OFAS014720-RA	3.17e-78	XP_014272825	64.83	PREDICTED: uncharacterized protein F54F2.2, isoform a isoform X3 [Halyomorpha halys]
		OFAS006790-RA	8.19e-164	XP_014282435	46.43	PREDICTED: FAS-associated factor 1-like isoform X2 [Halyomorpha halys]
		OFAS002052-RA	0	XP_014273235	68.29	PREDICTED: ubiquitin carboxyl-terminal hydrolase 4-like isoform X2 [Halyomorpha halys]
		OFAS007080-RA	0	XP_014288252	86.19	PREDICTED: SWI/SNF complex subunit SMARCC2 isoform X1 [Halyomorpha halys]
		OFAS006452-RA	1.19e-34	XP_014288580	70.79	PREDICTED: protein BREAST CANCER SUSCEPTIBILITY 1 homolog [Halyomorpha halys] >gi|939689295|ref|XP_014288581.1| PREDICTED: protein BREAST CANCER SUSCEPTIBILITY 1 homolog [Halyomorpha halys]
		OFAS010271-RA	0	XP_014272329	68.7	PREDICTED: mitotic checkpoint serine/threonine-protein kinase BUB1 beta-like [Halyomorpha halys]
		OFAS016701-RA	0	XP_014283344	59.91	PREDICTED: DNA topoisomerase 2-binding protein 1-like [Halyomorpha halys]
		OFAS011967-RA	2.26e-92	XP_014271544	68.07	PREDICTED: ubiquitin carboxyl-terminal hydrolase 16 [Halyomorpha halys]
		OFAS008278-RA	0	XP_014287982	80.53	PREDICTED: uncharacterized protein LOC106688164 isoform X1 [Halyomorpha halys]
Cimex Focc Hackberry	25	OFAS017232-RA
		OFAS008959-RA
		OFAS010324-RA
		OFAS013459-RA
		OFAS010094-RA
		OFAS003498-RA
		OFAS002744-RA
		OFAS007266-RA
		OFAS013690-RA
		OFAS019500-RA
		OFAS017674-RA
		OFAS003750-RA
		OFAS004318-RA
		OFAS009691-RA
		OFAS018656-RA
		OFAS007580-RA
		OFAS001499-RA
		OFAS010341-RA
		OFAS015347-RA
		OFAS001360-RA
		OFAS001640-RA
		OFAS013562-RA
		OFAS010006-RA
		OFAS011793-RA
		OFAS025227-RA
Aphid Cimex Focc	44	OFAS012811-RA
		OFAS008489-RA
		OFAS001070-RA
		OFAS005878-RA
		OFAS011500-RA
		OFAS003790-RA
		OFAS013920-RA
		OFAS002322-RA
		OFAS010621-RA
		OFAS009280-RA
		OFAS012972-RA
		OFAS013343-RA
		OFAS010223-RA
		OFAS018945-RA
		OFAS007831-RA
		OFAS014322-RA
		OFAS012225-RA
		OFAS025233-RA
		OFAS006927-RA
		OFAS008157-RA
		OFAS015123-RA
		OFAS016506-RA
		OFAS012687-RA
		OFAS010087-RA
		OFAS014240-RA
		OFAS007901-RA
		OFAS011493-RA
		OFAS014541-RA
		OFAS025201-RA
		OFAS002107-RA
		OFAS013274-RA
		OFAS002450-RA
		OFAS009942-RA
		OFAS017695-RA
		OFAS018550-RA
		OFAS017806-RA
		OFAS010909-RA
		OFAS015960-RA
		OFAS010594-RA
		OFAS006621-RA
		OFAS009817-RA
		OFAS004505-RA
		OFAS016465-RA
		OFAS000701-RA
Aphid Cimex Hackberry	134	OFAS001294-RA
		OFAS000681-RA
		OFAS008548-RA
		OFAS011446-RA
		OFAS016814-RA
		OFAS005091-RA
		OFAS025116-RA
		OFAS018416-RA
		OFAS016016-RA
		OFAS001096-RA
		OFAS011243-RA
		OFAS015936-RA
		OFAS011285-RA
		OFAS014008-RA
		OFAS006038-RA
		OFAS016909-RA
		OFAS018296-RA
		OFAS012662-RA
		OFAS013912-RA
		OFAS007747-RA
		OFAS005587-RA
		OFAS004035-RA
		OFAS010082-RA
		OFAS013487-RA
		OFAS013350-RA
		OFAS010106-RA
		OFAS009391-RA
		OFAS009204-RA
		OFAS018148-RA
		OFAS014482-RA
		OFAS008383-RA
		OFAS008352-RA
		OFAS013787-RA
		OFAS006263-RA
		OFAS010472-RA
		OFAS000414-RA
		OFAS015912-RA
		OFAS018348-RA
		OFAS002428-RA
		OFAS013458-RC
		OFAS010229-RA
		OFAS009697-RA
		OFAS017639-RA
		OFAS001192-RA
		OFAS000743-RA
		OFAS017543-RA
		OFAS008393-RA
		OFAS007804-RA
		OFAS010466-RA
		OFAS025106-RA
		OFAS004607-RA
		OFAS009361-RA
		OFAS014418-RA
		OFAS007921-RA
		OFAS005615-RA
		OFAS000546-RA
		OFAS008342-RA
		OFAS005035-RA
		OFAS009510-RA
		OFAS006493-RA
		OFAS007073-RA
		OFAS001323-RA
		OFAS017519-RA
		OFAS011806-RA
		OFAS014429-RA
		OFAS008720-RA
		OFAS012480-RA
		OFAS006111-RA
		OFAS000452-RB
		OFAS011062-RA
		OFAS009307-RA
		OFAS007194-RA
		OFAS000718-RA
		OFAS000952-RA
		OFAS004742-RA
		OFAS025279-RA
		OFAS006780-RA
		OFAS017313-RA
		OFAS008408-RA
		OFAS006789-RA
		OFAS002656-RA
		OFAS011728-RA
		OFAS002752-RA
		OFAS018091-RA
		OFAS012020-RA
		OFAS000578-RA
		OFAS006163-RA
		OFAS015467-RA
		OFAS006072-RA
		OFAS012944-RA
		OFAS002725-RA
		OFAS000797-RA
		OFAS009498-RA
		OFAS017700-RA
		OFAS005156-RA
		OFAS002235-RA
		OFAS010776-RA
		OFAS001195-RA
		OFAS009665-RA
		OFAS017436-RA
		OFAS002655-RA
		OFAS015914-RA
		OFAS016784-RA
		OFAS005197-RA
		OFAS016525-RA
		OFAS025186-RA
		OFAS015088-RA
		OFAS007711-RA
		OFAS006939-RA
		OFAS025188-RA
		OFAS003217-RR
		OFAS014620-RA
		OFAS014199-RA
		OFAS012584-RA
		OFAS003994-RA
		OFAS009858-RA
		OFAS004138-RA
		OFAS013760-RA
		OFAS013346-RA
		OFAS005422-RB
		OFAS004191-RA
		OFAS015035-RA
		OFAS025239-RA
		OFAS000545-RA
		OFAS018722-RA
		OFAS010935-RA
		OFAS010043-RA
		OFAS015259-RA
		OFAS013699-RA
		OFAS002373-RA
		OFAS009292-RA
		OFAS014409-RA
		OFAS007536-RA
		OFAS015324-RA
Aphid Focc Hackberry	131	OFAS015982-RA
		OFAS014879-RA
		OFAS015760-RA
		OFAS006359-RA
		OFAS010855-RA
		OFAS006196-RA
		OFAS015624-RA
		OFAS008272-RA
		OFAS012855-RA
		OFAS007991-RA
		OFAS007529-RA
		OFAS015984-RA
		OFAS005856-RA
		OFAS001809-RA
		OFAS017127-RA
		OFAS008902-RA
		OFAS011256-RA
		OFAS016935-RA
		OFAS016689-RA
		OFAS002685-RA
		OFAS011648-RA
		OFAS016447-RA
		OFAS014980-RA
		OFAS011226-RA
		OFAS001051-RA
		OFAS002219-RA
		OFAS009703-RA
		OFAS003333-RA
		OFAS014017-RA
		OFAS016135-RA
		OFAS009713-RA
		OFAS011586-RA
		OFAS002581-RA
		OFAS002414-RA
		OFAS016597-RA
		OFAS003481-RA
		OFAS008587-RA
		OFAS017647-RA
		OFAS012581-RA
		OFAS018443-RA
		OFAS002273-RA
		OFAS004368-RA
		OFAS001077-RA
		OFAS008461-RA
		OFAS005152-RA
		OFAS005434-RA
		OFAS002995-RA
		OFAS004761-RA
		OFAS003323-RA
		OFAS013240-RA
		OFAS019387-RA
		OFAS016401-RA
		OFAS009202-RA
		OFAS005267-RA
		OFAS001689-RA
		OFAS009738-RA
		OFAS003294-RA
		OFAS008284-RA
		OFAS011621-RA
		OFAS006329-RA
		OFAS003753-RA
		OFAS002803-RA
		OFAS006099-RA
		OFAS009035-RA
		OFAS007829-RA
		OFAS006992-RA
		OFAS012027-RA
		OFAS014674-RA
		OFAS015998-RA
		OFAS008369-RA
		OFAS009236-RA
		OFAS000799-RA
		OFAS015790-RA
		OFAS001619-RA
		OFAS014447-RA
		OFAS015539-RA
		OFAS004052-RA
		OFAS002199-RA
		OFAS013384-RA
		OFAS003125-RA
		OFAS011592-RA
		OFAS015924-RA
		OFAS005651-RA
		OFAS009692-RA
		OFAS005846-RA
		OFAS015132-RA
		OFAS025257-RA
		OFAS004767-RA
		OFAS015355-RA
		OFAS015239-RA
		OFAS007007-RA
		OFAS018280-RA
		OFAS006521-RA
		OFAS008144-RA
		OFAS008491-RA
		OFAS003170-RA
		OFAS013608-RA
		OFAS011610-RA
		OFAS000613-RA
		OFAS001535-RA
		OFAS002557-RA
		OFAS004764-RA
		OFAS004060-RA
		OFAS002872-RA
		OFAS003747-RA
		OFAS000863-RA
		OFAS017075-RA
		OFAS005060-RA
		OFAS012648-RA
		OFAS017523-RA
		OFAS017448-RA
		OFAS012030-RA
		OFAS000122-RA
		OFAS005534-RA
		OFAS000551-RA
		OFAS007035-RA
		OFAS001473-RA
		OFAS012261-RA
		OFAS009123-RA
		OFAS009966-RA
		OFAS006320-RA
		OFAS003015-RA
		OFAS001256-RA
		OFAS011364-RA
		OFAS003893-RA
		OFAS006445-RA
		OFAS010428-RA
		OFAS014213-RA
		OFAS013594-RA
		OFAS011554-RA
		OFAS007117-RA
Cimex Ofas	46	OFAS018641-RA
		OFAS005521-RA
		OFAS000901-RA
		OFAS005557-RA
		OFAS015288-RA
		OFAS010889-RA
		OFAS018363-RA
		OFAS000342-RA
		OFAS000216-RA
		OFAS014639-RA
		OFAS004683-RA
		OFAS005011-RA
		OFAS025292-RA
		OFAS014464-RA
		OFAS008238-RA
		OFAS008825-RA
		OFAS015948-RA
		OFAS011941-RA
		OFAS008318-RA
		OFAS010219-RA
		OFAS008836-RA
		OFAS006848-RA
		OFAS013326-RA
		OFAS008980-RA
		OFAS004159-RA
		OFAS000026-RA
		OFAS015886-RA
		OFAS007703-RA
		OFAS015254-RA
		OFAS010912-RA
		OFAS007209-RA
		OFAS017620-RA
		OFAS011290-RA
		OFAS014485-RA
		OFAS014936-RA
		OFAS003773-RA
		OFAS015204-RA
		OFAS000449-RA
		OFAS015050-RA
		OFAS015064-RA
		OFAS016712-RA
		OFAS014434-RA
		OFAS005254-RA
		OFAS011834-RA
		OFAS007860-RA
		OFAS011303-RA
Focc Ofas	20	OFAS003107-RA
		OFAS013226-RA
		OFAS001581-RA
		OFAS010545-RA
		OFAS005203-RA
		OFAS003164-RA
		OFAS005163-RA
		OFAS013140-RA
		OFAS010218-RA
		OFAS013934-RA
		OFAS019313-RA
		OFAS018365-RA
		OFAS002481-RA
		OFAS007270-RA
		OFAS015642-RA
		OFAS011147-RA
		OFAS001813-RA
		OFAS000081-RD
		OFAS008572-RA
		OFAS025199-RA
Hackberry Ofas	40	OFAS003619-RA
		OFAS004177-RA
		OFAS011884-RA
		OFAS016672-RA
		OFAS006784-RA
		OFAS013313-RA
		OFAS010457-RA
		OFAS005898-RA
		OFAS006882-RA
		OFAS008195-RA
		OFAS001674-RA
		OFAS005599-RA
		OFAS013933-RA
		OFAS008285-RA
		OFAS012109-RA
		OFAS018326-RA
		OFAS006568-RA
		OFAS002596-RA
		OFAS002224-RA
		OFAS002497-RA
		OFAS004391-RA
		OFAS000989-RA
		OFAS006865-RA
		OFAS002671-RA
		OFAS016651-RA
		OFAS007043-RA
		OFAS001191-RA
		OFAS015721-RA
		OFAS001526-RA
		OFAS025016-RA
		OFAS000114-RA
		OFAS009415-RA
		OFAS012690-RA
		OFAS006554-RA
		OFAS011637-RA
		OFAS003154-RA
		OFAS005767-RA
		OFAS001767-RB
		OFAS007123-RA
		OFAS006334-RA
Aphid Ofas	42	OFAS017907-RA
		OFAS004572-RA
		OFAS010491-RA
		OFAS012400-RA
		OFAS011520-RA
		OFAS004731-RA
		OFAS001719-RA
		OFAS001198-RA
		OFAS005816-RA
		OFAS003672-RA
		OFAS016030-RA
		OFAS006266-RA
		OFAS005337-RA
		OFAS015640-RA
		OFAS006412-RA
		OFAS015526-RA
		OFAS008159-RA
		OFAS005490-RA
		OFAS010212-RA
		OFAS009569-RA
		OFAS014192-RA
		OFAS003944-RA
		OFAS014108-RA
		OFAS013673-RA
		OFAS018306-RA
		OFAS009860-RA
		OFAS002375-RA
		OFAS008642-RA
		OFAS009907-RA
		OFAS009324-RA
		OFAS004207-RA
		OFAS004554-RA
		OFAS015484-RA
		OFAS011283-RA
		OFAS005569-RA
		OFAS015092-RA
		OFAS009666-RA
		OFAS000888-RA
		OFAS006629-RA
		OFAS000280-RA
		OFAS009134-RA
		OFAS001343-RA
Cimex Focc	42	OFAS009223-RA
		OFAS013756-RA
		OFAS009876-RA
		OFAS004085-RA
		OFAS000191-RA
		OFAS008135-RA
		OFAS003826-RA
		OFAS007265-RA
		OFAS003791-RA
		OFAS001626-RA
		OFAS010834-RA
		OFAS009029-RA
		OFAS017474-RA
		OFAS017098-RA
		OFAS011515-RA
		OFAS018822-RA
		OFAS002320-RA
		OFAS000706-RA
		OFAS019013-RA
		OFAS004899-RA
		OFAS008675-RA
		OFAS015225-RA
		OFAS012118-RA
		OFAS004775-RA
		OFAS011192-RA
		OFAS011348-RA
		OFAS010638-RA
		OFAS012243-RA
		OFAS007956-RA
		OFAS000310-RA
		OFAS016241-RA
		OFAS003814-RA
		OFAS002055-RA
		OFAS011935-RA
		OFAS007723-RA
		OFAS009580-RA
		OFAS008330-RA
		OFAS013954-RA
		OFAS010724-RA
		OFAS005523-RA
		OFAS007004-RA
		OFAS025301-RA
Cimex Hackberry	186	OFAS009388-RA
		OFAS008105-RA
		OFAS004713-RA
		OFAS011794-RA
		OFAS007848-RA
		OFAS010089-RA
		OFAS015292-RA
		OFAS003523-RA
		OFAS005143-RA
		OFAS010249-RA
		OFAS012062-RA
		OFAS010138-RA
		OFAS003336-RA
		OFAS009258-RA
		OFAS027193-RA
		OFAS002619-RA
		OFAS003156-RA
		OFAS017940-RA
		OFAS004103-RA
		OFAS011499-RA
		OFAS006970-RA
		OFAS004652-RA
		OFAS010513-RA
		OFAS015407-RA
		OFAS002772-RA
		OFAS003812-RA
		OFAS001427-RA
		OFAS018902-RA
		OFAS013017-RA
		OFAS025192-RA
		OFAS016118-RA
		OFAS010052-RA
		OFAS006082-RA
		OFAS013563-RA
		OFAS012763-RA
		OFAS017336-RA
		OFAS015513-RA
		OFAS014051-RA
		OFAS003673-RA
		OFAS002984-RA
		OFAS016075-RA
		OFAS009867-RA
		OFAS004436-RA
		OFAS010122-RA
		OFAS025120-RA
		OFAS010301-RA
		OFAS002818-RA
		OFAS013465-RA
		OFAS006024-RA
		OFAS000566-RA
		OFAS007908-RA
		OFAS005017-RA
		OFAS004121-RA
		OFAS007033-RA
		OFAS018918-RA
		OFAS002937-RA
		OFAS008304-RA
		OFAS006781-RA
		OFAS003840-RA
		OFAS009000-RA
		OFAS014590-RA
		OFAS009614-RA
		OFAS003060-RA
		OFAS012737-RA
		OFAS010822-RA
		OFAS009887-RA
		OFAS003391-RA
		OFAS007819-RA
		OFAS012292-RA
		OFAS012226-RA
		OFAS006439-RA
		OFAS008163-RA
		OFAS014250-RA
		OFAS009888-RA
		OFAS006123-RA
		OFAS018808-RA
		OFAS006978-RA
		OFAS003413-RA
		OFAS010686-RA
		OFAS016542-RA
		OFAS002317-RA
		OFAS014852-RA
		OFAS007136-RA
		OFAS008782-RA
		OFAS017830-RA
		OFAS018427-RA
		OFAS015518-RA
		OFAS012770-RA
		OFAS005906-RA
		OFAS017642-RA
		OFAS012241-RA
		OFAS018082-RA
		OFAS025091-RA
		OFAS011131-RA
		OFAS004119-RA
		OFAS009574-RA
		OFAS012124-RA
		OFAS010828-RA
		OFAS015785-RA
		OFAS001335-RA
		OFAS009057-RA
		OFAS012447-RA
		OFAS003724-RA
		OFAS011361-RA
		OFAS027149-RA
		OFAS002680-RA
		OFAS013892-RA
		OFAS011112-RA
		OFAS013537-RA
		OFAS008429-RA
		OFAS002920-RA
		OFAS002627-RA
		OFAS012618-RA
		OFAS016978-RA
		OFAS012468-RA
		OFAS019553-RA
		OFAS000330-RA
		OFAS012033-RA
		OFAS017549-RA
		OFAS009915-RA
		OFAS014042-RA
		OFAS004248-RA
		OFAS002225-RA
		OFAS003809-RA
		OFAS017290-RA
		OFAS010058-RA
		OFAS004570-RA
		OFAS025038-RA
		OFAS013348-RA
		OFAS003681-RA
		OFAS015385-RA
		OFAS015728-RA
		OFAS013582-RA
		OFAS012201-RA
		OFAS012753-RA
		OFAS000955-RA
		OFAS003440-RA
		OFAS004137-RA
		OFAS005872-RA
		OFAS001664-RA
		OFAS009179-RA
		OFAS015470-RA
		OFAS015681-RA
		OFAS013707-RA
		OFAS004887-RA
		OFAS002163-RA
		OFAS011229-RA
		OFAS007524-RA
		OFAS016456-RA
		OFAS014092-RA
		OFAS007284-RA
		OFAS014587-RA
		OFAS005833-RA
		OFAS001400-RA
		OFAS017578-RA
		OFAS006362-RA
		OFAS025218-RA
		OFAS027071-RA
		OFAS013160-RA
		OFAS010293-RA
		OFAS013440-RA
		OFAS007626-RA
		OFAS001997-RA
		OFAS018264-RA
		OFAS000223-RA
		OFAS014781-RA
		OFAS011371-RA
		OFAS025278-RA
		OFAS000283-RA
		OFAS011249-RA
		OFAS009524-RA
		OFAS016211-RA
		OFAS005893-RA
		OFAS012299-RA
		OFAS006540-RA
		OFAS006310-RA
		OFAS018073-RA
		OFAS015631-RA
		OFAS004450-RA
		OFAS013941-RA
		OFAS017061-RA
		OFAS002808-RA
		OFAS010007-RA
		OFAS003884-RA
		OFAS005882-RA
		OFAS002813-RA
Aphid Cimex	236	OFAS002245-RA
		OFAS014070-RA
		OFAS004772-RA
		OFAS005287-RA
		OFAS003045-RA
		OFAS005160-RA
		OFAS007014-RA
		OFAS009096-RA
		OFAS012500-RA
		OFAS005368-RA
		OFAS000470-RA
		OFAS012767-RA
		OFAS009408-RA
		OFAS003229-RA
		OFAS018702-RA
		OFAS001572-RA
		OFAS010942-RA
		OFAS015942-RA
		OFAS004049-RA
		OFAS027114-RA
		OFAS007978-RA
		OFAS000081-RC
		OFAS009240-RA
		OFAS025119-RA
		OFAS017805-RA
		OFAS013878-RA
		OFAS003200-RA
		OFAS018691-RA
		OFAS012085-RA
		OFAS000408-RA
		OFAS013373-RA
		OFAS009456-RA
		OFAS005232-RA
		OFAS012631-RA
		OFAS000454-RA
		OFAS010092-RA
		OFAS014143-RA
		OFAS000271-RA
		OFAS000572-RA
		OFAS013157-RA
		OFAS007241-RA
		OFAS003035-RA
		OFAS014881-RA
		OFAS013436-RA
		OFAS006549-RA
		OFAS002607-RA
		OFAS009247-RA
		OFAS011933-RA
		OFAS004253-RA
		OFAS012686-RA
		OFAS010004-RA
		OFAS008488-RA
		OFAS017897-RA
		OFAS003131-RA
		OFAS011197-RA
		OFAS005979-RA
		OFAS007902-RA
		OFAS004261-RA
		OFAS008728-RA
		OFAS002729-RA
		OFAS011560-RA
		OFAS000897-RA
		OFAS010358-RA
		OFAS000446-RA
		OFAS002123-RA
		OFAS009238-RA
		OFAS013964-RA
		OFAS010134-RA
		OFAS010937-RA
		OFAS006045-RA
		OFAS009224-RA
		OFAS001259-RA
		OFAS004210-RA
		OFAS013189-RA
		OFAS007245-RA
		OFAS000648-RA
		OFAS004082-RA
		OFAS007669-RA
		OFAS016893-RA
		OFAS005823-RA
		OFAS009393-RA
		OFAS016154-RA
		OFAS009104-RA
		OFAS003675-RA
		OFAS019434-RA
		OFAS010227-RA
		OFAS010669-RA
		OFAS017364-RA
		OFAS013051-RA
		OFAS016959-RA
		OFAS005972-RA
		OFAS009330-RA
		OFAS016017-RA
		OFAS012161-RA
		OFAS011182-RA
		OFAS006943-RA
		OFAS002081-RA
		OFAS004449-RA
		OFAS017629-RA
		OFAS025076-RA
		OFAS012003-RA
		OFAS000683-RA
		OFAS006975-RA
		OFAS014916-RA
		OFAS009813-RA
		OFAS014828-RA
		OFAS007887-RA
		OFAS009885-RA
		OFAS002458-RA
		OFAS013286-RA
		OFAS016837-RA
		OFAS016302-RA
		OFAS005315-RA
		OFAS007377-RA
		OFAS016213-RA
		OFAS008200-RA
		OFAS010895-RA
		OFAS011798-RA
		OFAS025220-RA
		OFAS002614-RA
		OFAS013871-RA
		OFAS025266-RA
		OFAS006534-RA
		OFAS017055-RA
		OFAS012646-RA
		OFAS011193-RA
		OFAS016351-RA
		OFAS011464-RA
		OFAS017883-RA
		OFAS011858-RA
		OFAS013427-RA
		OFAS012029-RA
		OFAS012647-RA
		OFAS005207-RA
		OFAS003313-RA
		OFAS014562-RA
		OFAS016748-RA
		OFAS007727-RA
		OFAS016779-RA
		OFAS008226-RA
		OFAS000148-RA
		OFAS027194-RA
		OFAS010023-RA
		OFAS007371-RA
		OFAS015121-RA
		OFAS010273-RA
		OFAS007458-RA
		OFAS025042-RA
		OFAS016927-RA
		OFAS016961-RA
		OFAS010402-RA
		OFAS010366-RA
		OFAS015776-RA
		OFAS016794-RA
		OFAS008553-RA
		OFAS008101-RA
		OFAS009719-RA
		OFAS008582-RA
		OFAS007090-RA
		OFAS001715-RA
		OFAS013422-RA
		OFAS000404-RA
		OFAS006220-RA
		OFAS000916-RA
		OFAS002647-RA
		OFAS014198-RA
		OFAS004550-RA
		OFAS016760-RA
		OFAS005769-RA
		OFAS003986-RA
		OFAS005221-RA
		OFAS000627-RA
		OFAS008562-RA
		OFAS013938-RA
		OFAS004396-RA
		OFAS017081-RA
		OFAS015945-RA
		OFAS007754-RA
		OFAS017481-RA
		OFAS004115-RA
		OFAS000121-RA
		OFAS006110-RA
		OFAS001087-RA
		OFAS013338-RA
		OFAS008985-RA
		OFAS012245-RA
		OFAS007386-RA
		OFAS008333-RA
		OFAS018360-RA
		OFAS000357-RA
		OFAS013260-RA
		OFAS012871-RA
		OFAS005779-RA
		OFAS008841-RA
		OFAS006665-RA
		OFAS003407-RA
		OFAS007878-RA
		OFAS012634-RA
		OFAS006860-RA
		OFAS016391-RA
		OFAS019524-RA
		OFAS002763-RA
		OFAS012926-RA
		OFAS007507-RA
		OFAS001496-RA
		OFAS000117-RA
		OFAS002358-RA
		OFAS011208-RA
		OFAS010634-RA
		OFAS009775-RA
		OFAS005159-RA
		OFAS000252-RA
		OFAS013524-RA
		OFAS007568-RA
		OFAS011853-RA
		OFAS004252-RA
		OFAS001357-RA
		OFAS025187-RA
		OFAS025084-RA
		OFAS002935-RA
		OFAS011152-RA
		OFAS013510-RA
		OFAS004928-RA
		OFAS005362-RA
		OFAS012888-RA
		OFAS000993-RA
		OFAS001165-RA
		OFAS007629-RA
		OFAS006215-RA
		OFAS008210-RA
		OFAS015850-RA
		OFAS013858-RA
		OFAS007388-RA
		OFAS009565-RA
		OFAS005933-RA
		OFAS011241-RA
Focc Hackberry	86	OFAS012561-RA
		OFAS005869-RA
		OFAS016010-RA
		OFAS001665-RA
		OFAS017418-RA
		OFAS004962-RA
		OFAS002227-RA
		OFAS003627-RA
		OFAS006275-RA
		OFAS000204-RA
		OFAS027072-RA
		OFAS018111-RA
		OFAS013779-RA
		OFAS013903-RA
		OFAS003382-RA
		OFAS004674-RA
		OFAS012928-RA
		OFAS008641-RA
		OFAS004097-RA
		OFAS003987-RA
		OFAS013040-RA
		OFAS013565-RA
		OFAS009327-RA
		OFAS000421-RA
		OFAS014604-RA
		OFAS001808-RA
		OFAS012524-RA
		OFAS009294-RA
		OFAS003712-RA
		OFAS005364-RA
		OFAS016828-RA
		OFAS012831-RA
		OFAS012255-RA
		OFAS001947-RA
		OFAS002676-RA
		OFAS013069-RA
		OFAS027223-RA
		OFAS006839-RA
		OFAS001185-RA
		OFAS017944-RA
		OFAS000823-RA
		OFAS005301-RA
		OFAS009418-RA
		OFAS010824-RA
		OFAS008484-RA
		OFAS010689-RA
		OFAS014094-RA
		OFAS009227-RA
		OFAS012523-RA
		OFAS009317-RA
		OFAS007521-RA
		OFAS019045-RA
		OFAS009375-RA
		OFAS013357-RA
		OFAS016231-RA
		OFAS010352-RA
		OFAS017903-RA
		OFAS004259-RA
		OFAS009313-RA
		OFAS005135-RA
		OFAS005998-RA
		OFAS007125-RA
		OFAS013780-RA
		OFAS003130-RA
		OFAS000061-RA
		OFAS014231-RA
		OFAS008890-RA
		OFAS004241-RA
		OFAS014685-RA
		OFAS017417-RA
		OFAS013998-RA
		OFAS002955-RA
		OFAS007105-RA
		OFAS002060-RA
		OFAS003210-RA
		OFAS003030-RA
		OFAS016929-RA
		OFAS006774-RA
		OFAS016841-RA
		OFAS007522-RA
		OFAS003477-RA
		OFAS005361-RA
		OFAS018241-RA
		OFAS014052-RA
		OFAS019613-RA
		OFAS011968-RA
Aphid Focc	144	OFAS002382-RA
		OFAS001316-RA
		OFAS013105-RA
		OFAS007565-RA
		OFAS015421-RA
		OFAS017335-RA
		OFAS017043-RA
		OFAS009755-RA
		OFAS013065-RA
		OFAS011707-RA
		OFAS005386-RA
		OFAS017956-RA
		OFAS001338-RA
		OFAS012644-RA
		OFAS015186-RA
		OFAS016045-RA
		OFAS012902-RA
		OFAS011404-RA
		OFAS016467-RA
		OFAS002617-RA
		OFAS007859-RA
		OFAS014219-RA
		OFAS001117-RA
		OFAS008903-RA
		OFAS016644-RA
		OFAS010158-RA
		OFAS014373-RA
		OFAS009353-RA
		OFAS005792-RA
		OFAS007838-RA
		OFAS011544-RA
		OFAS003858-RA
		OFAS006168-RA
		OFAS001799-RA
		OFAS002987-RA
		OFAS012594-RA
		OFAS016550-RA
		OFAS010990-RA
		OFAS014977-RA
		OFAS003121-RA
		OFAS010056-RA
		OFAS011046-RA
		OFAS003224-RA
		OFAS004816-RA
		OFAS013315-RA
		OFAS008810-RA
		OFAS006961-RA
		OFAS013600-RA
		OFAS000928-RA
		OFAS007571-RA
		OFAS004810-RA
		OFAS017403-RA
		OFAS009725-RA
		OFAS001541-RA
		OFAS009348-RA
		OFAS001728-RA
		OFAS025166-RA
		OFAS006553-RA
		OFAS017123-RA
		OFAS003176-RA
		OFAS017107-RA
		OFAS018700-RA
		OFAS008646-RA
		OFAS016197-RA
		OFAS008319-RA
		OFAS017984-RA
		OFAS008512-RA
		OFAS018247-RA
		OFAS011980-RA
		OFAS017983-RA
		OFAS009082-RA
		OFAS008316-RA
		OFAS006716-RA
		OFAS010279-RA
		OFAS013261-RA
		OFAS005347-RA
		OFAS009487-RA
		OFAS001039-RA
		OFAS007549-RA
		OFAS015762-RA
		OFAS004780-RA
		OFAS016191-RA
		OFAS005925-RA
		OFAS017522-RA
		OFAS001355-RA
		OFAS005470-RA
		OFAS001254-RA
		OFAS008359-RA
		OFAS016296-RA
		OFAS016445-RA
		OFAS007599-RA
		OFAS004454-RA
		OFAS000860-RA
		OFAS010706-RA
		OFAS006836-RA
		OFAS013237-RA
		OFAS004019-RA
		OFAS009257-RA
		OFAS001453-RA
		OFAS009229-RA
		OFAS005578-RA
		OFAS018172-RA
		OFAS010537-RA
		OFAS001973-RA
		OFAS016109-RA
		OFAS015081-RA
		OFAS012809-RA
		OFAS005113-RA
		OFAS003969-RA
		OFAS003569-RA
		OFAS013046-RA
		OFAS011849-RA
		OFAS016009-RA
		OFAS014937-RA
		OFAS003923-RA
		OFAS012402-RA
		OFAS015920-RA
		OFAS008276-RA
		OFAS001362-RA
		OFAS009298-RA
		OFAS012037-RA
		OFAS008873-RA
		OFAS013205-RA
		OFAS004865-RA
		OFAS014006-RA
		OFAS013209-RA
		OFAS012938-RA
		OFAS008850-RA
		OFAS001926-RA
		OFAS004842-RA
		OFAS017273-RA
		OFAS001739-RA
		OFAS006212-RA
		OFAS012160-RA
		OFAS000333-RA
		OFAS006527-RA
		OFAS001069-RA
		OFAS000835-RA
		OFAS009370-RA
		OFAS008679-RA
		OFAS004295-RA
		OFAS002912-RA
		OFAS001822-RA
		OFAS018109-RA
Aphid Hackberry	382	OFAS001203-RA
		OFAS004736-RA
		OFAS015522-RA
		OFAS005714-RA
		OFAS014845-RA
		OFAS001064-RA
		OFAS008089-RA
		OFAS012658-RA
		OFAS004011-RA
		OFAS008091-RA
		OFAS001172-RA
		OFAS001637-RA
		OFAS003092-RA
		OFAS001539-RA
		OFAS007532-RA
		OFAS006499-RA
		OFAS011294-RA
		OFAS013248-RA
		OFAS005838-RA
		OFAS001925-RA
		OFAS001339-RA
		OFAS008816-RA
		OFAS003409-RA
		OFAS003646-RA
		OFAS011681-RA
		OFAS008593-RA
		OFAS007707-RA
		OFAS013916-RA
		OFAS000516-RA
		OFAS002993-RA
		OFAS004043-RA
		OFAS005854-RA
		OFAS000417-RA
		OFAS010774-RA
		OFAS000942-RA
		OFAS001599-RA
		OFAS000739-RA
		OFAS006457-RA
		OFAS010199-RA
		OFAS011948-RA
		OFAS013914-RA
		OFAS007256-RA
		OFAS004161-RA
		OFAS016685-RA
		OFAS008122-RA
		OFAS013394-RA
		OFAS002990-RA
		OFAS007077-RA
		OFAS009572-RA
		OFAS009185-RA
		OFAS027105-RA
		OFAS007982-RA
		OFAS010001-RA
		OFAS019185-RA
		OFAS004102-RA
		OFAS015120-RA
		OFAS003965-RA
		OFAS017482-RA
		OFAS010204-RA
		OFAS018183-RA
		OFAS006410-RA
		OFAS003282-RA
		OFAS019103-RA
		OFAS015180-RA
		OFAS006155-RA
		OFAS013200-RA
		OFAS015334-RA
		OFAS008312-RA
		OFAS002553-RA
		OFAS004547-RA
		OFAS027145-RA
		OFAS011788-RA
		OFAS003480-RA
		OFAS015558-RA
		OFAS016278-RA
		OFAS010198-RA
		OFAS001867-RA
		OFAS006231-RA
		OFAS013257-RA
		OFAS006830-RA
		OFAS001262-RA
		OFAS000622-RA
		OFAS025074-RA
		OFAS002706-RA
		OFAS008401-RA
		OFAS007064-RA
		OFAS016916-RA
		OFAS003737-RA
		OFAS009749-RA
		OFAS018564-RA
		OFAS008817-RA
		OFAS006979-RA
		OFAS018459-RA
		OFAS014761-RA
		OFAS012231-RA
		OFAS012878-RA
		OFAS011514-RA
		OFAS003922-RA
		OFAS013289-RA
		OFAS000123-RA
		OFAS012435-RA
		OFAS009576-RA
		OFAS017388-RA
		OFAS009136-RA
		OFAS015789-RA
		OFAS016648-RB
		OFAS001742-RA
		OFAS007603-RA
		OFAS008867-RA
		OFAS001249-RA
		OFAS003859-RA
		OFAS011920-RA
		OFAS025130-RA
		OFAS002989-RA
		OFAS002708-RA
		OFAS009360-RA
		OFAS011981-RA
		OFAS008605-RA
		OFAS012133-RA
		OFAS011209-RA
		OFAS000397-RA
		OFAS000868-RA
		OFAS010657-RA
		OFAS004022-RA
		OFAS008026-RA
		OFAS011081-RA
		OFAS000618-RA
		OFAS001253-RA
		OFAS004809-RA
		OFAS012205-RA
		OFAS027136-RA
		OFAS011448-RA
		OFAS014212-RA
		OFAS007994-RA
		OFAS008995-RA
		OFAS000322-RA
		OFAS014549-RA
		OFAS003207-RA
		OFAS005742-RA
		OFAS014650-RA
		OFAS006409-RA
		OFAS011800-RA
		OFAS011751-RA
		OFAS017042-RA
		OFAS001445-RB
		OFAS015884-RA
		OFAS016936-RA
		OFAS007009-RA
		OFAS016664-RA
		OFAS015366-RA
		OFAS008209-RA
		OFAS010595-RA
		OFAS005678-RA
		OFAS000821-RA
		OFAS012308-RA
		OFAS010692-RA
		OFAS013569-RA
		OFAS005529-RA
		OFAS007861-RA
		OFAS004591-RA
		OFAS005137-RA
		OFAS009129-RA
		OFAS006158-RA
		OFAS005713-RA
		OFAS002234-RA
		OFAS005258-RA
		OFAS008188-RA
		OFAS025182-RA
		OFAS000090-RA
		OFAS009085-RA
		OFAS006538-RA
		OFAS011976-RA
		OFAS005433-RA
		OFAS009283-RA
		OFAS007076-RA
		OFAS010234-RA
		OFAS001365-RA
		OFAS019057-RA
		OFAS005982-RA
		OFAS004332-RA
		OFAS005008-RA
		OFAS010497-RA
		OFAS010947-RA
		OFAS016385-RA
		OFAS016975-RA
		OFAS012954-RA
		OFAS006176-RA
		OFAS014152-RA
		OFAS013679-RA
		OFAS017547-RA
		OFAS001680-RA
		OFAS006866-RA
		OFAS012980-RA
		OFAS015911-RA
		OFAS013258-RA
		OFAS018384-RA
		OFAS003959-RA
		OFAS011231-RA
		OFAS005876-RA
		OFAS010652-RA
		OFAS010394-RA
		OFAS015438-RA
		OFAS014403-RA
		OFAS003364-RA
		OFAS007864-RA
		OFAS002493-RA
		OFAS007454-RA
		OFAS006194-RA
		OFAS004223-RA
		OFAS003669-RA
		OFAS001466-RA
		OFAS008302-RA
		OFAS010412-RA
		OFAS012867-RA
		OFAS017479-RA
		OFAS002377-RA
		OFAS007446-RA
		OFAS000104-RA
		OFAS013999-RA
		OFAS004059-RA
		OFAS010383-RA
		OFAS007670-RA
		OFAS012657-RA
		OFAS015207-RA
		OFAS014907-RA
		OFAS013965-RA
		OFAS001126-RA
		OFAS005202-RA
		OFAS001407-RA
		OFAS017077-RA
		OFAS009712-RA
		OFAS014877-RA
		OFAS015187-RA
		OFAS012890-RA
		OFAS010925-RA
		OFAS002770-RA
		OFAS007295-RA
		OFAS017885-RA
		OFAS007535-RA
		OFAS013494-RA
		OFAS002816-RA
		OFAS006884-RA
		OFAS005524-RA
		OFAS004903-RA
		OFAS003559-RA
		OFAS008584-RA
		OFAS010073-RA
		OFAS007938-RA
		OFAS003056-RA
		OFAS012590-RA
		OFAS002328-RA
		OFAS013778-RA
		OFAS000406-RA
		OFAS007213-RA
		OFAS002154-RA
		OFAS017551-RA
		OFAS011693-RA
		OFAS006066-RA
		OFAS014236-RA
		OFAS003052-RA
		OFAS009667-RA
		OFAS005905-RA
		OFAS009447-RA
		OFAS010711-RA
		OFAS000017-RA
		OFAS004564-RA
		OFAS014440-RA
		OFAS008446-RA
		OFAS017965-RA
		OFAS015671-RA
		OFAS010835-RA
		OFAS004696-RA
		OFAS012661-RA
		OFAS009482-RA
		OFAS018313-RA
		OFAS006892-RA
		OFAS005980-RA
		OFAS000512-RA
		OFAS015229-RA
		OFAS017930-RB
		OFAS010002-RA
		OFAS002056-RA
		OFAS014857-RA
		OFAS003776-RA
		OFAS016897-RA
		OFAS005966-RA
		OFAS013048-RA
		OFAS012113-RA
		OFAS008557-RA
		OFAS009186-RA
		OFAS001472-RA
		OFAS000126-RA
		OFAS010139-RA
		OFAS000411-RA
		OFAS010756-RA
		OFAS008713-RA
		OFAS009272-RA
		OFAS015533-RA
		OFAS008078-RA
		OFAS012449-RA
		OFAS016613-RA
		OFAS014060-RA
		OFAS008860-RA
		OFAS006956-RA
		OFAS001515-RA
		OFAS013961-RA
		OFAS010600-RA
		OFAS012987-RA
		OFAS014439-RA
		OFAS007710-RA
		OFAS014466-RA
		OFAS025274-RA
		OFAS001682-RA
		OFAS014867-RA
		OFAS011617-RA
		OFAS007370-RA
		OFAS017905-RA
		OFAS010517-RA
		OFAS009316-RA
		OFAS014643-RA
		OFAS025307-RA
		OFAS015778-RA
		OFAS014441-RA
		OFAS012595-RA
		OFAS001927-RA
		OFAS003549-RA
		OFAS008194-RA
		OFAS002251-RA
		OFAS008114-RA
		OFAS011307-RA
		OFAS012883-RA
		OFAS005780-RA
		OFAS018701-RA
		OFAS004637-RA
		OFAS025254-RA
		OFAS011930-RA
		OFAS015869-RA
		OFAS008086-RA
		OFAS001004-RA
		OFAS012272-RA
		OFAS007118-RA
		OFAS017641-RA
		OFAS007690-RA
		OFAS016410-RA
		OFAS014962-RA
		OFAS008090-RA
		OFAS003059-RA
		OFAS009081-RA
		OFAS003424-RA
		OFAS001193-RA
		OFAS009128-RA
		OFAS011791-RA
		OFAS000367-RA
		OFAS004095-RA
		OFAS009884-RA
		OFAS002724-RA
		OFAS009736-RA
		OFAS006188-RA
		OFAS004287-RA
		OFAS001233-RA
		OFAS001404-RA
		OFAS017722-RA
		OFAS014232-RA
		OFAS017158-RA
		OFAS009367-RA
		OFAS014191-RA
		OFAS003353-RA
		OFAS011640-RA
		OFAS001688-RA
		OFAS006478-RA
		OFAS008533-RA
		OFAS009243-RA
		OFAS008409-RA
		OFAS000840-RA
		OFAS010244-RA
		OFAS013536-RA
		OFAS005146-RA
		OFAS013771-RA
		OFAS000179-RA
		OFAS014371-RA
		OFAS016738-RA
		OFAS011200-RA
Ofas	306	OFAS014120-RA
		OFAS000019-RA
		OFAS009381-RA
		OFAS013126-RA
		OFAS017540-RA
		OFAS003567-RA
		OFAS001486-RA
		OFAS015756-RA
		OFAS010458-RA
		OFAS000515-RA
		OFAS003946-RA
		OFAS017027-RA
		OFAS001289-RA
		OFAS019314-RA
		OFAS013937-RA
		OFAS000859-RA
		OFAS005027-RA
		OFAS000988-RA
		OFAS012851-RA
		OFAS009278-RA
		OFAS004743-RA
		OFAS018170-RA
		OFAS012112-RA
		OFAS013815-RA
		OFAS012622-RA
		OFAS007941-RA
		OFAS014435-RA
		OFAS006819-RA
		OFAS009963-RA
		OFAS011125-RA
		OFAS018382-RA
		OFAS014505-RA
		OFAS012006-RA
		OFAS013150-RA
		OFAS015514-RA
		OFAS011893-RA
		OFAS011522-RA
		OFAS008556-RA
		OFAS018937-RA
		OFAS000620-RA
		OFAS011261-RA
		OFAS010459-RA
		OFAS002396-RA
		OFAS011078-RA
		OFAS001660-RA
		OFAS012850-RA
		OFAS006721-RA
		OFAS002446-RA
		OFAS016623-RA
		OFAS009346-RA
		OFAS012620-RA
		OFAS018413-RA
		OFAS014486-RA
		OFAS009118-RA
		OFAS012960-RA
		OFAS017262-RA
		OFAS014821-RA
		OFAS008756-RA
		OFAS007740-RA
		OFAS000526-RA
		OFAS004179-RA
		OFAS013128-RA
		OFAS017026-RA
		OFAS015253-RA
		OFAS007030-RA
		OFAS006599-RA
		OFAS000626-RA
		OFAS010514-RA
		OFAS010988-RA
		OFAS016264-RA
		OFAS001754-RA
		OFAS008477-RA
		OFAS007065-RA
		OFAS004852-RA
		OFAS002482-RA
		OFAS010480-RA
		OFAS015859-RA
		OFAS009451-RA
		OFAS000224-RA
		OFAS013421-RA
		OFAS015281-RA
		OFAS014078-RA
		OFAS016062-RA
		OFAS014297-RA
		OFAS015997-RA
		OFAS002049-RA
		OFAS016277-RA
		OFAS025270-RA
		OFAS013908-RA
		OFAS007227-RA
		OFAS010379-RA
		OFAS004584-RA
		OFAS000842-RA
		OFAS011384-RA
		OFAS004634-RA
		OFAS004482-RA
		OFAS015024-RA
		OFAS004333-RA
		OFAS000060-RA
		OFAS007777-RA
		OFAS012848-RA
		OFAS013828-RA
		OFAS017015-RA
		OFAS015861-RA
		OFAS010214-RA
		OFAS018738-RA
		OFAS018498-RA
		OFAS017134-RA
		OFAS001366-RA
		OFAS003945-RA
		OFAS000048-RA
		OFAS017025-RA
		OFAS006005-RA
		OFAS015305-RA
		OFAS012184-RA
		OFAS012426-RA
		OFAS003331-RA
		OFAS018903-RA
		OFAS014303-RA
		OFAS012111-RA
		OFAS018618-RA
		OFAS016176-RA
		OFAS027199-RA
		OFAS010118-RA
		OFAS002896-RA
		OFAS012775-RA
		OFAS002480-RA
		OFAS003873-RA
		OFAS018922-RA
		OFAS001252-RA
		OFAS018364-RA
		OFAS000247-RA
		OFAS014307-RA
		OFAS011083-RA
		OFAS009093-RA
		OFAS015865-RA
		OFAS011041-RA
		OFAS004788-RA
		OFAS012108-RA
		OFAS012621-RA
		OFAS016178-RA
		OFAS007003-RA
		OFAS025004-RA
		OFAS012325-RA
		OFAS016658-RA
		OFAS011260-RA
		OFAS016577-RA
		OFAS025035-RB
		OFAS007744-RA
		OFAS015356-RA
		OFAS016079-RA
		OFAS004732-RA
		OFAS015931-RA
		OFAS012649-RA
		OFAS002720-RA
		OFAS002088-RA
		OFAS004481-RA
		OFAS016631-RA
		OFAS012101-RA
		OFAS001828-RA
		OFAS017245-RA
		OFAS008666-RA
		OFAS000246-RA
		OFAS010220-RA
		OFAS008456-RA
		OFAS001631-RA
		OFAS013050-RA
		OFAS013363-RA
		OFAS005212-RA
		OFAS016947-RA
		OFAS016536-RA
		OFAS017890-RA
		OFAS014124-RA
		OFAS017143-RA
		OFAS007061-RA
		OFAS014084-RA
		OFAS018794-RA
		OFAS001714-RA
		OFAS005954-RA
		OFAS017691-RA
		OFAS010836-RA
		OFAS012849-RA
		OFAS013702-RA
		OFAS012110-RA
		OFAS018439-RA
		OFAS014504-RA
		OFAS002286-RA
		OFAS009094-RA
		OFAS004350-RA
		OFAS007940-RA
		OFAS013959-RA
		OFAS001752-RA
		OFAS025092-RA
		OFAS007765-RA
		OFAS009835-RA
		OFAS015112-RA
		OFAS025299-RA
		OFAS001396-RA
		OFAS015257-RA
		OFAS017619-RA
		OFAS016910-RA
		OFAS001653-RA
		OFAS010211-RA
		OFAS018619-RA
		OFAS018485-RA
		OFAS006360-RA
		OFAS019485-RA
		OFAS016172-RA
		OFAS013244-RA
		OFAS014534-RA
		OFAS014873-RA
		OFAS018047-RA
		OFAS014220-RA
		OFAS009830-RA
		OFAS011789-RA
		OFAS006064-RA
		OFAS017308-RA
		OFAS016466-RA
		OFAS003425-RA
		OFAS005627-RA
		OFAS016177-RA
		OFAS010215-RA
		OFAS001489-RA
		OFAS025007-RA
		OFAS016605-RA
		OFAS014038-RA
		OFAS006938-RA
		OFAS009625-RA
		OFAS009519-RA
		OFAS005026-RA
		OFAS006472-RA
		OFAS010213-RA
		OFAS002011-RA
		OFAS004750-RA
		OFAS018521-RA
		OFAS015482-RA
		OFAS000113-RA
		OFAS014819-RA
		OFAS004113-RA
[truncated: 2,980 more rows]

## Sheet: S 2.9C Nymph
Contributors: Christopher J. Holmes, Joshua B. Benoit
Table S 2.9C: Hemipteran gene comparisons for nymphs. Gene IDs associated with the Venn diagram in Figure S 2.8F. Table names correspond to the hemipteran comparisons in Figure S 2.8D-F for males (D), females (E), and nymphs (F). Within-table ‘Names’ represent the species associated with the identified genes and are abbreviated as, Cimex: Cimex lectularius, Focc: Frankliniella occidentalis, Hackb…
Names	total	Query	Lowest E-value	Accession (E-value)	Greatest identity %	Description (E-value)
Focc Ofas	100	OFAS006107-RA	3.76e-31	XP_014286790	73.74	PREDICTED: uncharacterized protein LOC106687424 [Halyomorpha halys]
		OFAS002578-RA	1.5e-39	XP_014293472	74.19	PREDICTED: flocculation protein FLO11-like, partial [Halyomorpha halys]
		OFAS025027-RB	0	XP_014282325	94.77	PREDICTED: uncharacterized protein LOC106684638 isoform X2 [Halyomorpha halys]
		OFAS000675-RA	1.17e-13	XP_014279944	72.41	PREDICTED: ice-structuring glycoprotein-like [Halyomorpha halys]
		OFAS007228-RA	7.41e-23	XP_014256816	73.53	PREDICTED: uncharacterized protein LOC106670746 [Cimex lectularius]
		OFAS010615-RA	1.37e-37	XP_014281187	88.79	PREDICTED: glycine-rich cell wall structural protein, partial [Halyomorpha halys]
		OFAS009861-RA	0	XP_014286350	76.99	PREDICTED: prostaglandin reductase 1-like [Halyomorpha halys]
		OFAS002427-RA	1.35e-171	XP_014275293	56.34	PREDICTED: pumilio domain-containing protein KIAA0020 [Halyomorpha halys]
		OFAS000531-RA	3.84e-178	XP_014271287	80.86	PREDICTED: uncharacterized protein LOC106677714 isoform X1 [Halyomorpha halys]
		OFAS006555-RA	0	XP_014285933	93.11	PREDICTED: uncharacterized protein LOC106686865 [Halyomorpha halys]
		OFAS025135-RA	7.91e-61	XP_014286801	75.34	PREDICTED: endocuticle structural glycoprotein SgAbd-4-like [Halyomorpha halys]
		OFAS016751-RA	2.24e-47	XP_014278631	66.92	PREDICTED: endocuticle structural glycoprotein SgAbd-4-like [Halyomorpha halys]
		OFAS016059-RA	0	not available	0	not available
		OFAS002278-RA	2.02e-161	XP_014289209	85.63	PREDICTED: trichohyalin-like isoform X2 [Halyomorpha halys]
		OFAS006795-RA	0	XP_014275364	87.91	PREDICTED: protein trachealess isoform X2 [Halyomorpha halys]
		OFAS017322-RA	4.57e-37	XP_014278636	80.2	PREDICTED: endocuticle structural glycoprotein SgAbd-2-like [Halyomorpha halys]
		OFAS001348-RA	0	XP_014290486	72.41	PREDICTED: uncharacterized protein LOC106689819 isoform X2 [Halyomorpha halys] >gi|939692891|ref|XP_014290487.1| PREDICTED: uncharacterized protein LOC106689819 isoform X3 [Halyomorpha halys]
		OFAS025207-RA	1.55e-15	XP_014278639	56.82	PREDICTED: endocuticle structural glycoprotein SgAbd-2-like [Halyomorpha halys]
		OFAS025154-RA	0	XP_014280088	72.21	PREDICTED: protein Skeletor, isoforms B/C-like [Halyomorpha halys]
		OFAS018002-RA	4.97e-40	XP_014246581	90.62	PREDICTED: pupal cuticle protein Edg-78E [Cimex lectularius]
		OFAS003072-RA	5.37e-43	XP_014255734	86.42	PREDICTED: cuticle protein 19-like [Cimex lectularius]
		OFAS015158-RA	0	XP_014277368	87.37	PREDICTED: uncharacterized protein LOC106681525 isoform X2 [Halyomorpha halys]
		OFAS003952-RA	7.02	XP_002612733	50	hypothetical protein BRAFLDRAFT_97287 [Branchiostoma floridae]
		OFAS012427-RA	0.11	XP_013108901	47.44	PREDICTED: cuticle protein 38-like [Stomoxys calcitrans]
		OFAS012700-RA	0	XP_014289501	68.57	PREDICTED: uncharacterized protein LOC106689161 [Halyomorpha halys] >gi|939690998|ref|XP_014289503.1| PREDICTED: uncharacterized protein LOC106689161 [Halyomorpha halys] >gi|939691000|ref|XP_014289504.1| PREDICTED: uncharacterized protein LOC106689161 [Halyomorpha halys]
		OFAS025169-RA	0	XP_014271851	94.63	PREDICTED: laccase-5 [Halyomorpha halys]
		OFAS018395-RA	8.72e-05	XP_014287259	82.76	PREDICTED: cyclin-dependent kinase inhibitor 1C-like [Halyomorpha halys]
		OFAS001128-RA	9.68e-31	XP_014279384	91.94	PREDICTED: larval cuticle protein A2B-like [Halyomorpha halys]
		OFAS017334-RA	5.74e-139	XP_014259650	98.97	PREDICTED: uncharacterized protein LOC106672612 [Cimex lectularius]
		OFAS010935-RA	1.57e-140	XP_014273026	94.74	PREDICTED: mucin-5AC isoform X2 [Halyomorpha halys]
		OFAS006273-RA	1.79e-64	XP_014246838	93.1	PREDICTED: gamma-gliadin-like [Cimex lectularius] >gi|939281434|ref|XP_014261373.1| PREDICTED: gamma-gliadin-like [Cimex lectularius]
		OFAS014079-RA	0	XP_014278931	84.98	PREDICTED: angiopoietin-4-like [Halyomorpha halys]
		OFAS002779-RA	0	XP_014274819	94.8	PREDICTED: uncharacterized protein LOC106679932 [Halyomorpha halys]
		OFAS025251-RA	2.24e-81	XP_014292064	85.29	PREDICTED: chondroitin proteoglycan-2-like [Halyomorpha halys]
		OFAS017567-RA	4.18e-43	XP_014278638	88.07	PREDICTED: collagen alpha-1(III) chain-like [Halyomorpha halys]
		OFAS007838-RA	1.63e-15	XP_014281065	73.91	PREDICTED: ice-structuring glycoprotein-like isoform X1 [Halyomorpha halys]
		OFAS017472-RA	2.18e-22	XP_014286358	75.81	PREDICTED: uncharacterized protein LOC106687152 [Halyomorpha halys]
		OFAS013801-RA	7.88e-176	XP_014290751	77.37	PREDICTED: collagen alpha-5(IV) chain-like [Halyomorpha halys]
		OFAS007198-RA	0	not available	0	not available
		OFAS011841-RA	1.97e-27	XP_014241723	40	PREDICTED: uncharacterized protein LOC106662269 isoform X1 [Cimex lectularius]
		OFAS010275-RA	0	XP_014272902	89.86	PREDICTED: uncharacterized protein LOC106678716 [Halyomorpha halys] >gi|939645994|ref|XP_014272903.1| PREDICTED: uncharacterized protein LOC106678716 [Halyomorpha halys]
		OFAS004147-RA	6.49e-81	XP_014290521	81.38	PREDICTED: chondroitin proteoglycan-2-like [Halyomorpha halys]
		OFAS006270-RA	2.11e-171	XP_014280007	64.47	PREDICTED: probable basic-leucine zipper transcription factor R [Halyomorpha halys]
		OFAS014612-RA	9.89e-56	XP_014257432	96.77	PREDICTED: trypsin-like isoform X3 [Cimex lectularius]
		OFAS004359-RA	0	XP_014280308	85.67	PREDICTED: uncharacterized protein LOC106683390 [Halyomorpha halys]
		OFAS007196-RA	3.15e-09	XP_014272152	85.29	PREDICTED: pupal cuticle protein G1A-like [Halyomorpha halys]
		OFAS001079-RA	3.23e-53	XP_014289460	98.36	PREDICTED: uncharacterized protein LOC106689151 isoform X1 [Halyomorpha halys]
		OFAS015293-RA	7.55e-98	XP_014282946	45.81	PREDICTED: uncharacterized protein LOC106685009 [Halyomorpha halys]
		OFAS001130-RA	1.54e-33	XP_014277634	88.41	PREDICTED: larval cuticle protein A2B-like [Halyomorpha halys]
		OFAS017205-RA	4.55e-30	XP_014278639	53.1	PREDICTED: endocuticle structural glycoprotein SgAbd-2-like [Halyomorpha halys]
		OFAS002781-RA	0	XP_014282813	97.39	PREDICTED: uncharacterized protein LOC106684940 [Halyomorpha halys]
		OFAS010387-RA	3.04e-52	XP_014278895	84.27	PREDICTED: prisilkin-39-like [Halyomorpha halys]
		OFAS011457-RA	3.03e-160	XP_014289063	80.83	PREDICTED: uncharacterized protein LOC106688881 isoform X3 [Halyomorpha halys] >gi|939690202|ref|XP_014289064.1| PREDICTED: uncharacterized protein LOC106688881 isoform X3 [Halyomorpha halys]
		OFAS001985-RA	1.14e-29	XP_014258330	63.46	PREDICTED: ejaculatory bulb-specific protein 3-like [Cimex lectularius]
		OFAS007203-RA	1.89e-21	XP_014240736	56.9	PREDICTED: cuticle protein 67, isoform A-like [Cimex lectularius] >gi|939244014|ref|XP_014241335.1| PREDICTED: cuticle protein 67, isoform A-like [Cimex lectularius]
		OFAS008580-RA	1.23e-137	XP_014282139	86.98	PREDICTED: uncharacterized protein LOC106684524 isoform X1 [Halyomorpha halys]
		OFAS014892-RA	0.02	XP_009057166	38.46	hypothetical protein LOTGIDRAFT_121258 [Lottia gigantea]
		OFAS018967-RA	1.73e-30	XP_014247119	58.51	PREDICTED: larval cuticle protein 16/17-like [Cimex lectularius]
		OFAS011716-RA	0	not available	0	not available
		OFAS016874-RA	3.22e-31	XP_011497705	90.16	PREDICTED: larval cuticle protein A2B-like [Ceratosolen solmsi marchali]
		OFAS025031-RA	0	XP_014270302	82.98	PREDICTED: cadherin-related tumor suppressor [Halyomorpha halys]
		OFAS006573-RA	1.94e-87	XP_014289658	71.6	PREDICTED: uncharacterized protein LOC106689278 isoform X2 [Halyomorpha halys]
		OFAS003953-RA	0.03	XP_014255716	75	PREDICTED: keratin, type I cytoskeletal 9-like [Cimex lectularius]
		OFAS003160-RA	4.7e-52	XP_014287999	58.58	PREDICTED: mucin-5AC-like [Halyomorpha halys]
		OFAS018182-RA	0	XP_014294774	91.56	PREDICTED: probable chitinase 3 [Halyomorpha halys]
		OFAS017179-RA	4.29e-44	XP_014278644	61.68	PREDICTED: endocuticle structural glycoprotein SgAbd-4-like [Halyomorpha halys]
		OFAS010360-RA	4.82e-33	XP_014288681	67.16	PREDICTED: uncharacterized protein LOC106688633 [Halyomorpha halys]
		OFAS015586-RA	1.66e-36	XP_014246581	89.19	PREDICTED: pupal cuticle protein Edg-78E [Cimex lectularius]
		OFAS019329-RA	0	XP_014272810	72.66	PREDICTED: uncharacterized protein LOC106678650 [Halyomorpha halys]
		OFAS004150-RA	9.78e-38	XP_011548606	100	PREDICTED: chondroitin proteoglycan-2-like [Plutella xylostella]
		OFAS013745-RA	0	XP_014272303	85.3	PREDICTED: protein Skeletor, isoforms B/C [Halyomorpha halys]
		OFAS010978-RA	2.1e-125	XP_014291622	95.7	PREDICTED: uncharacterized protein LOC106690632 [Halyomorpha halys]
		OFAS000319-RA	7.2e-30	XP_014273094	72.84	PREDICTED: pro-resilin-like [Halyomorpha halys]
		OFAS012737-RA	0	XP_014289093	77.74	PREDICTED: uncharacterized protein LOC106688909 isoform X1 [Halyomorpha halys] >gi|939690263|ref|XP_014289094.1| PREDICTED: uncharacterized protein LOC106688909 isoform X1 [Halyomorpha halys]
		OFAS006369-RA	6.72e-44	XP_014247089	71.96	PREDICTED: endocuticle structural glycoprotein SgAbd-2-like [Cimex lectularius]
		OFAS005689-RA	1.5e-42	XP_014286139	34.92	PREDICTED: fatty acid synthase-like [Halyomorpha halys]
		OFAS002250-RA	0	XP_014255534	64.62	PREDICTED: microtubule-associated protein futsch [Cimex lectularius]
		OFAS010361-RA	1.64e-61	XP_014288681	67.16	PREDICTED: uncharacterized protein LOC106688633 [Halyomorpha halys]
		OFAS010530-RA	2.09e-21	XP_001947747	70	PREDICTED: collagen alpha-1(IV) chain [Acyrthosiphon pisum]
		OFAS016752-RA	1.82e-54	XP_014278629	69.4	PREDICTED: endocuticle structural glycoprotein SgAbd-3-like [Halyomorpha halys]
		OFAS025033-RA	0	XP_014275138	80.62	PREDICTED: probable chitinase 3 [Halyomorpha halys]
		OFAS007200-RA	1.07e-24	XP_014240736	97.73	PREDICTED: cuticle protein 67, isoform A-like [Cimex lectularius] >gi|939244014|ref|XP_014241335.1| PREDICTED: cuticle protein 67, isoform A-like [Cimex lectularius]
		OFAS017674-RA	2.58e-64	XP_014275795	78	PREDICTED: collagen alpha-5(IV) chain-like isoform X1 [Halyomorpha halys]
		OFAS013672-RA	1.28e-86	XP_014280002	97.85	PREDICTED: uncharacterized protein LOC106683203 [Halyomorpha halys]
		OFAS014551-RA	0	XP_014272953	55.29	PREDICTED: hexamerin-like [Halyomorpha halys]
		OFAS015521-RA	0	XP_014272205	65.42	PREDICTED: uncharacterized protein LOC106678290 isoform X5 [Halyomorpha halys]
		OFAS002239-RA	2.8e-55	XP_014284567	70.99	PREDICTED: uncharacterized protein LOC106686010 [Halyomorpha halys]
		OFAS006272-RA	4.6e-52	XP_014291879	84.16	PREDICTED: pistil-specific extensin-like protein [Halyomorpha halys]
		OFAS006323-RA	1.31e-99	XP_014246719	79.31	PREDICTED: stress response protein nst1 isoform X2 [Cimex lectularius]
		OFAS004148-RA	2.19e-114	XP_014290523	73.42	PREDICTED: uncharacterized protein LOC106689851 [Halyomorpha halys]
		OFAS002740-RA	3.69e-30	XP_014241387	53.54	PREDICTED: uncharacterized protein LOC106662090 isoform X2 [Cimex lectularius]
		OFAS014181-RA	0	XP_014290128	65.82	PREDICTED: mucin-5AC-like [Halyomorpha halys]
		OFAS008531-RA	4.12e-27	XP_014291211	72.82	PREDICTED: RNA polymerase II degradation factor 1-like [Halyomorpha halys]
		OFAS007718-RA	2.96e-39	XP_014272889	62.9	PREDICTED: cuticle protein 16.5, isoform A-like [Halyomorpha halys]
		OFAS006069-RA	0	XP_014274193	82.49	PREDICTED: uncharacterized protein LOC106679506 isoform X1 [Halyomorpha halys] >gi|939649684|ref|XP_014274194.1| PREDICTED: uncharacterized protein LOC106679506 isoform X1 [Halyomorpha halys] >gi|939649687|ref|XP_014274195.1| PREDICTED: uncharacterized protein LOC106679506 isoform X1 [Halyomorpha halys]
		OFAS015118-RA	4.95e-22	XP_008477707	82.88	PREDICTED: proline-rich extensin-like protein EPR1 [Diaphorina citri]
		OFAS003241-RA	1.78e-117	XP_014241450	88.89	PREDICTED: apolipoprotein D-like [Cimex lectularius]
		OFAS011054-RA	1.36e-45	XP_014281977	97.37	PREDICTED: uncharacterized protein LOC106684416 [Halyomorpha halys]
		OFAS007462-RA	1.09e-120	XP_014289211	73.33	PREDICTED: uncharacterized protein LOC106688994 [Halyomorpha halys]
		OFAS004371-RA	1.5e-99	XP_014287767	82.96	PREDICTED: uncharacterized protein LOC106688023 [Halyomorpha halys]
Ofas	300	OFAS017476-RA
		OFAS004922-RA
		OFAS013984-RA
		OFAS018356-RA
		OFAS025254-RA
		OFAS008193-RA
		OFAS008079-RA
		OFAS000242-RA
		OFAS017124-RA
		OFAS010091-RA
		OFAS015342-RA
		OFAS008775-RA
		OFAS018384-RA
		OFAS015015-RA
		OFAS012728-RA
		OFAS014365-RA
		OFAS017475-RA
		OFAS017512-RA
		OFAS001147-RA
		OFAS008435-RA
		OFAS001632-RA
		OFAS012321-RA
		OFAS005413-RA
		OFAS001760-RA
		OFAS005614-RA
		OFAS004700-RA
		OFAS008218-RA
		OFAS006357-RA
		OFAS014803-RA
		OFAS018222-RA
		OFAS017675-RA
		OFAS018357-RA
		OFAS012268-RA
		OFAS018418-RA
		OFAS014888-RA
		OFAS007613-RA
		OFAS000581-RA
		OFAS014911-RA
		OFAS018523-RA
		OFAS011077-RA
		OFAS018334-RA
		OFAS017669-RA
		OFAS008844-RA
		OFAS002823-RA
		OFAS005294-RA
		OFAS016824-RA
		OFAS018726-RA
		OFAS005480-RA
		OFAS018727-RA
		OFAS006126-RA
		OFAS015540-RA
		OFAS018847-RA
		OFAS008729-RA
		OFAS001063-RA
		OFAS015375-RA
		OFAS001467-RA
		OFAS003666-RA
		OFAS014188-RA
		OFAS006384-RA
		OFAS012138-RA
		OFAS001144-RA
		OFAS015372-RA
		OFAS014891-RA
		OFAS017828-RA
		OFAS003581-RA
		OFAS002900-RA
		OFAS007153-RA
		OFAS005485-RA
		OFAS001088-RA
		OFAS015153-RA
		OFAS015533-RA
		OFAS004354-RA
		OFAS002182-RA
		OFAS005620-RA
		OFAS008575-RA
		OFAS003429-RA
		OFAS013892-RA
		OFAS006607-RA
		OFAS017178-RA
		OFAS001991-RA
		OFAS012266-RA
		OFAS009804-RA
		OFAS010291-RA
		OFAS010068-RA
		OFAS017667-RA
		OFAS001925-RA
		OFAS019320-RA
		OFAS014808-RA
		OFAS009420-RA
		OFAS014886-RA
		OFAS006020-RA
		OFAS015761-RA
		OFAS010534-RA
		OFAS015680-RA
		OFAS015386-RA
		OFAS009461-RA
		OFAS018231-RA
		OFAS012729-RA
		OFAS006294-RA
		OFAS016331-RA
		OFAS010752-RA
		OFAS017319-RA
		OFAS018505-RA
		OFAS006928-RA
		OFAS010318-RA
		OFAS001905-RA
		OFAS002240-RA
		OFAS006019-RA
		OFAS018725-RA
		OFAS005081-RA
		OFAS015829-RA
		OFAS001073-RA
		OFAS013042-RA
		OFAS007230-RA
		OFAS017153-RA
		OFAS016510-RA
		OFAS018355-RA
		OFAS017570-RA
		OFAS013709-RA
		OFAS007204-RA
		OFAS018358-RA
		OFAS008794-RA
		OFAS000864-RA
		OFAS014894-RA
		OFAS003759-RA
		OFAS025288-RA
		OFAS007495-RA
		OFAS003329-RA
		OFAS006471-RA
		OFAS017204-RA
		OFAS005487-RA
		OFAS011278-RA
		OFAS004701-RA
		OFAS006995-RA
		OFAS013806-RA
		OFAS015500-RA
		OFAS001968-RA
		OFAS017670-RA
		OFAS018223-RA
		OFAS002691-RD
		OFAS002782-RA
		OFAS006470-RA
		OFAS018510-RA
		OFAS013796-RA
		OFAS008815-RA
		OFAS004923-RA
		OFAS010067-RA
		OFAS003710-RA
		OFAS017612-RA
		OFAS017668-RA
		OFAS005482-RA
		OFAS004068-RA
		OFAS009464-RA
		OFAS008546-RA
		OFAS015387-RA
		OFAS017525-RA
		OFAS018522-RA
		OFAS018804-RA
		OFAS018450-RA
		OFAS006920-RA
		OFAS003658-RA
		OFAS010873-RA
		OFAS015600-RA
		OFAS007201-RA
		OFAS015488-RA
		OFAS002970-RA
		OFAS005083-RA
		OFAS015340-RA
		OFAS015735-RA
		OFAS017679-RA
		OFAS018647-RA
		OFAS015565-RA
		OFAS013466-RA
		OFAS003702-RA
		OFAS007813-RA
		OFAS006667-RA
		OFAS005080-RA
		OFAS016875-RA
		OFAS000468-RA
		OFAS006997-RA
		OFAS007004-RA
		OFAS008940-RA
		OFAS012148-RA
		OFAS017320-RA
		OFAS006076-RA
		OFAS006322-RA
		OFAS006295-RA
		OFAS015698-RA
		OFAS016812-RA
		OFAS017531-RA
		OFAS025117-RA
		OFAS025056-RA
		OFAS018730-RA
		OFAS015195-RA
		OFAS014887-RA
		OFAS010987-RA
		OFAS012727-RA
		OFAS014805-RA
		OFAS025241-RA
		OFAS019077-RA
		OFAS015909-RA
		OFAS000034-RA
		OFAS018003-RA
		OFAS011541-RA
		OFAS001661-RA
		OFAS008010-RA
		OFAS016329-RA
		OFAS002684-RA
		OFAS009038-RA
		OFAS017897-RA
		OFAS004735-RA
		OFAS009460-RA
		OFAS017958-RA
		OFAS002075-RA
		OFAS007199-RA
		OFAS015604-RA
		OFAS018076-RA
		OFAS019021-RA
		OFAS010362-RA
		OFAS012320-RA
		OFAS017610-RA
		OFAS001127-RA
		OFAS009825-RA
		OFAS018757-RA
		OFAS019556-RA
		OFAS009672-RA
		OFAS004861-RA
		OFAS002426-RA
		OFAS006764-RA
		OFAS011623-RA
		OFAS008434-RA
		OFAS002299-RA
		OFAS009013-RA
		OFAS017684-RA
		OFAS017086-RA
		OFAS019412-RA
		OFAS025078-RA
		OFAS018207-RA
		OFAS002756-RA
		OFAS003701-RA
		OFAS015341-RA
		OFAS018436-RA
		OFAS007572-RA
		OFAS017609-RA
		OFAS018224-RA
		OFAS017672-RA
		OFAS017492-RA
		OFAS009418-RA
		OFAS018506-RA
		OFAS002407-RA
		OFAS011715-RA
		OFAS003950-RA
		OFAS007404-RA
		OFAS017680-RA
		OFAS014793-RB
		OFAS016330-RA
		OFAS019120-RA
		OFAS006954-RA
		OFAS000933-RA
		OFAS011435-RA
		OFAS007059-RA
		OFAS010681-RA
		OFAS009850-RA
		OFAS013110-RA
		OFAS014893-RA
		OFAS016333-RA
		OFAS014226-RA
		OFAS014807-RA
		OFAS016332-RA
		OFAS019260-RA
		OFAS003951-RA
		OFAS018904-RA
		OFAS019368-RA
		OFAS017410-RA
		OFAS017057-RA
		OFAS010192-RA
		OFAS018978-RA
		OFAS011653-RA
		OFAS014581-RA
		OFAS014890-RA
		OFAS018963-RA
		OFAS025027-RA
		OFAS014144-RA
		OFAS018687-RA
		OFAS007291-RA
		OFAS007206-RA
		OFAS013224-RA
		OFAS001425-RA
		OFAS014001-RA
		OFAS006715-RA
		OFAS007058-RA
		OFAS016823-RA
		OFAS013985-RA
		OFAS002127-RA
		OFAS012267-RA
		OFAS017889-RA
		OFAS014294-RA
		OFAS010728-RA
		OFAS005484-RA
		OFAS011277-RA
Focc	309	OFAS013185-RA
		OFAS002076-RA
		OFAS000351-RA
		OFAS000591-RA
		OFAS009487-RA
		OFAS006290-RA
		OFAS013993-RA
		OFAS014690-RA
		OFAS002442-RA
		OFAS004433-RA
		OFAS004576-RA
		OFAS011361-RA
		OFAS004974-RA
		OFAS005936-RA
		OFAS012730-RA
		OFAS010631-RA
		OFAS017381-RA
		OFAS013489-RA
		OFAS007465-RA
		OFAS006888-RA
		OFAS002018-RA
		OFAS009775-RA
		OFAS006853-RA
		OFAS002552-RA
		OFAS010282-RA
		OFAS025253-RA
		OFAS025290-RA
		OFAS015718-RA
		OFAS016464-RA
		OFAS008557-RA
		OFAS000767-RA
		OFAS006263-RA
		OFAS008425-RA
		OFAS000991-RA
		OFAS002088-RA
		OFAS015166-RA
		OFAS008745-RA
		OFAS013428-RA
		OFAS003359-RA
		OFAS011876-RA
		OFAS007549-RA
		OFAS004898-RA
		OFAS000513-RA
		OFAS009103-RA
		OFAS006595-RA
		OFAS014208-RA
		OFAS012930-RA
		OFAS008360-RA
		OFAS018454-RA
		OFAS017272-RA
		OFAS007796-RA
		OFAS004052-RA
		OFAS006985-RA
		OFAS007532-RA
		OFAS018551-RA
		OFAS001022-RA
		OFAS009772-RA
		OFAS012374-RA
		OFAS007737-RA
		OFAS009136-RA
		OFAS016515-RA
		OFAS002998-RA
		OFAS009998-RA
		OFAS008525-RA
		OFAS008195-RA
		OFAS014217-RA
		OFAS003025-RA
		OFAS011849-RA
		OFAS003075-RA
		OFAS004541-RA
		OFAS010729-RA
		OFAS012467-RA
		OFAS004936-RA
		OFAS005584-RA
		OFAS003704-RA
		OFAS027007-RA
		OFAS007482-RA
		OFAS007368-RA
		OFAS017027-RA
		OFAS003049-RA
		OFAS004544-RA
		OFAS004873-RA
		OFAS016375-RA
		OFAS016648-RB
		OFAS010724-RA
		OFAS016814-RA
		OFAS009473-RA
		OFAS011371-RA
		OFAS007668-RA
		OFAS016295-RA
		OFAS007589-RA
		OFAS012781-RA
		OFAS005046-RA
		OFAS002455-RA
		OFAS016156-RA
		OFAS017161-RA
		OFAS006570-RA
		OFAS008078-RA
		OFAS018457-RA
		OFAS017303-RA
		OFAS013566-RA
		OFAS002186-RA
		OFAS013079-RA
		OFAS018286-RA
		OFAS002965-RA
		OFAS017630-RA
		OFAS013802-RA
		OFAS002219-RA
		OFAS007593-RA
		OFAS016613-RA
		OFAS016083-RA
		OFAS008069-RA
		OFAS001886-RA
		OFAS004976-RA
		OFAS007251-RA
		OFAS015113-RA
		OFAS005470-RA
		OFAS018931-RA
		OFAS014597-RA
		OFAS010292-RA
		OFAS011588-RA
		OFAS006421-RA
		OFAS014135-RA
		OFAS002916-RA
		OFAS015833-RA
		OFAS004601-RA
		OFAS019154-RA
		OFAS025335-RA
		OFAS015853-RA
		OFAS019192-RA
		OFAS025076-RA
		OFAS001257-RA
		OFAS011659-RA
		OFAS017883-RA
		OFAS005386-RA
		OFAS017666-RA
		OFAS019138-RA
		OFAS012842-RA
		OFAS012003-RA
		OFAS016242-RA
		OFAS014283-RA
		OFAS001261-RA
		OFAS017754-RA
		OFAS017447-RA
		OFAS018381-RA
		OFAS005051-RA
		OFAS012102-RA
		OFAS015507-RA
		OFAS004712-RA
		OFAS013654-RA
		OFAS006066-RA
		OFAS005557-RA
		OFAS010750-RA
		OFAS001899-RA
		OFAS019420-RA
		OFAS001185-RA
		OFAS018749-RA
		OFAS018370-RA
		OFAS007037-RA
		OFAS025318-RA
		OFAS010573-RA
		OFAS015724-RA
		OFAS016058-RA
		OFAS009667-RA
		OFAS003015-RA
		OFAS004497-RA
		OFAS015152-RA
		OFAS004675-RA
		OFAS002704-RA
		OFAS017474-RA
		OFAS000349-RA
		OFAS016542-RA
		OFAS004740-RA
		OFAS013355-RA
		OFAS015988-RA
		OFAS015987-RA
		OFAS007542-RA
		OFAS012610-RA
		OFAS003047-RA
		OFAS009885-RA
		OFAS019359-RA
		OFAS005044-RA
		OFAS010246-RA
		OFAS018037-RA
		OFAS027195-RA
		OFAS008402-RA
		OFAS012428-RA
		OFAS006718-RA
		OFAS001150-RA
		OFAS014758-RA
		not available
		OFAS007826-RA
		OFAS016596-RA
		OFAS007148-RA
		OFAS017324-RA
		OFAS025205-RA
		OFAS011824-RA
		OFAS027211-RA
		OFAS010923-RA
		OFAS018751-RA
		OFAS018460-RA
		OFAS012529-RA
		OFAS003155-RA
		OFAS006571-RA
		OFAS011924-RA
		OFAS010313-RA
		OFAS001990-RA
		OFAS005870-RA
		OFAS000180-RA
		OFAS015296-RA
		OFAS002931-RA
		OFAS007791-RA
		OFAS017913-RA
		OFAS014206-RA
		OFAS008813-RA
		OFAS001540-RA
		OFAS003086-RA
		OFAS000710-RA
		OFAS007434-RA
		OFAS003695-RA
		OFAS013936-RA
		OFAS002144-RA
		OFAS016280-RA
		OFAS011562-RA
		OFAS003676-RA
		OFAS017747-RA
		OFAS018564-RA
		OFAS017236-RA
		OFAS027092-RA
		OFAS011782-RA
		OFAS011621-RA
		OFAS003046-RA
		OFAS002138-RA
		OFAS004535-RA
		OFAS017203-RA
		OFAS007645-RA
		OFAS027136-RA
		OFAS011000-RA
		OFAS016244-RA
		OFAS009138-RA
		OFAS009651-RA
		OFAS005567-RA
		OFAS003558-RA
		OFAS007286-RA
		OFAS005434-RA
		OFAS013735-RA
		OFAS018313-RA
		OFAS004167-RA
		OFAS015239-RA
		OFAS008059-RA
		OFAS001714-RA
		OFAS015845-RA
		OFAS018573-RA
		OFAS002954-RA
		OFAS007958-RA
		OFAS001869-RA
		OFAS010813-RA
		OFAS007365-RA
		OFAS007932-RA
		OFAS003353-RA
		OFAS004048-RA
		OFAS003175-RA
		OFAS000348-RA
		OFAS027061-RA
		OFAS012015-RA
		OFAS018382-RA
		OFAS017312-RA
		OFAS004604-RA
		OFAS013374-RA
		OFAS012701-RA
		OFAS015415-RA
		OFAS007677-RA
		OFAS005777-RA
		OFAS000590-RA
		OFAS010580-RA
		OFAS000714-RA
		OFAS011383-RA
		OFAS006776-RA
		OFAS000298-RA
		OFAS004151-RA
		OFAS013163-RA
		OFAS008166-RA
		OFAS004889-RA
		OFAS010030-RA
		OFAS006552-RA
		OFAS006330-RA
		OFAS002908-RA
		OFAS001302-RA
		OFAS027154-RA
		OFAS011491-RA
		OFAS027192-RA
		OFAS005384-RA
		OFAS016231-RA
		OFAS014485-RA
		OFAS012653-RA
		OFAS004851-RA
		OFAS006938-RA
		OFAS006533-RA
		OFAS011585-RA
		OFAS018431-RA
		OFAS018598-RA
		OFAS011877-RA
		OFAS001678-RA
		OFAS007910-RA
		OFAS000108-RA
		OFAS009902-RA
		OFAS004202-RA
		OFAS000626-RA
		OFAS010764-RA

## Sheet: S 2.10A MaleOfas
Contributors: Christopher J. Holmes, Joshua B. Benoit
Table S 2.10A-F: Hemipteran sex- and stage-specific comparisons. Gene IDs, fold-change, and significance associated with all of the sex- and stage-specific comparisons. These detailed statistical tables underpin the overlapping Venn diagram regions in Figure S 2.8. The Excel sheets S 2.10A-F (MaleOfas, FemaleOfas, NymphOfas, HemiMale, HemiFemale, and NymphOfas_Focc) correspond to Figure S 2.8 par…
	Male vs. Nymph			Male vs. Female			Normalized Expression
Feature ID	Fold Change	P-value	FDR p-value correction	Fold Change	P-value	FDR p-value correction	Male	Nymph	Female
OFAS000020-RA	317.6	7.42e-53	2.44e-51	∞	2.43e-53	6.98e-52	236.34	0.74	0
OFAS000023-RA	19.97	1.69e-59	5.87e-58	88.36	1.09e-66	3.42e-65	307.87	15.41	3.48
OFAS000058-RA	2.83	8.74e-10	1.06e-08	2.95	3.04e-10	3.19e-09	121.59	42.95	41.24
OFAS000081-RA	6.32	1.75e-10	2.23e-09	26	1.39e-14	2.01e-13	66.55	10.52	2.56
OFAS000084-RA	2.18	5.4e-06	4.53e-05	3.05	3.08e-09	2.96e-08	103.24	47.41	33.85
OFAS000095-RA	149.81	1e-18	1.95e-17	∞	4.51e-19	7.82e-18	79.63	0.53	0
OFAS000097-RA	203.28	7.04e-53	2.32e-51	3343.01	1.36e-53	3.94e-52	237.71	1.17	0.07
OFAS000108-RA	23.15	5.21e-47	1.63e-45	1107.48	3.52e-53	1.01e-51	236.25	10.21	0.21
OFAS000110-RA	∞	3.77e-10	4.7e-09	∞	3.77e-10	3.92e-09	39.23	0	0
OFAS000111-RA	273.85	1.48e-20	3e-19	∞	9.14e-21	1.66e-19	87.34	0.32	0
OFAS000112-RA	190.93	9.76e-15	1.64e-13	∞	6.03e-15	8.95e-14	60.89	0.32	0
OFAS000155-RA	109.77	3.27e-108	1.39e-106	3528.28	4.56e-111	1.69e-109	501.77	4.57	0.14
OFAS000171-RA	43.35	1.41e-18	2.72e-17	233.3	1.44e-19	2.54e-18	82.94	1.91	0.36
OFAS000210-RA	54.43	1.37e-13	2.15e-12	203.45	4.31e-14	6.06e-13	57.87	1.06	0.28
OFAS000231-RA	12.57	9.03e-07	8.31e-06	432.29	3.29e-08	2.87e-07	30.74	2.45	0.07
OFAS000232-RA	14.72	1.24e-09	1.48e-08	159.53	2.5e-11	2.87e-10	45.38	3.08	0.28
OFAS000255-RA	66.66	6.36e-21	1.31e-19	51.82	1.13e-20	2.05e-19	92.12	1.38	1.78
OFAS000278-RA	92.69	0	0	24666.4	0	0	1753.94	18.92	0.07
OFAS000295-RA	32.1	3.24e-70	1.2e-68	269.28	4.07e-76	1.34e-74	344.66	10.74	1.28
OFAS000333-RA	3.02	7.73e-11	1.01e-09	3.46	2.05e-12	2.55e-11	125.88	41.67	36.34
OFAS000350-RA	179.86	1.06e-79	4.08e-78	∞	5.21e-81	1.75e-79	363.3	2.02	0
OFAS000351-RA	179.61	6.16e-51	2e-49	∞	9.14e-52	2.58e-50	229.12	1.28	0
OFAS000357-RA	2.71	2.14e-07	2.11e-06	2.86	7.52e-08	6.32e-07	92.31	34.02	32.28
OFAS000359-RA	3.45	1.61e-14	2.65e-13	5.7	9.75e-21	1.77e-19	150.76	43.69	26.45
OFAS000360-RA	2.31	4.24e-07	4.05e-06	2.99	7.5e-10	7.58e-09	114.27	49.54	38.26
OFAS000405-RA	79.66	1.06e-17	2.01e-16	357.26	3.51e-18	5.98e-17	76.21	0.96	0.21
OFAS000415-RA	13.05	7.14e-14	1.14e-12	90.45	1.31e-16	2.14e-15	70.75	5.42	0.78
OFAS000443-RA	63.8	4.65e-10	5.78e-09	286.13	2.21e-10	2.35e-09	40.69	0.64	0.14
OFAS000452-RB	5.32	1.09e-08	1.21e-07	6.78	1.02e-09	1.02e-08	58.84	11.06	8.68
OFAS000469-RA	34.84	8.53e-99	3.51e-97	220.1	4.05e-106	1.48e-104	485.18	13.93	2.2
OFAS000480-RA	25.67	3.56e-45	1.09e-43	12.69	3.57e-40	9.12e-39	223.76	8.72	17.63
OFAS000487-RA	37.82	5.74e-22	1.22e-20	471.17	1.62e-23	3.14e-22	100.51	2.66	0.21
OFAS000491-RA	127.59	2.89e-10	3.65e-09	∞	1.78e-10	1.9e-09	40.69	0.32	0
OFAS000509-RA	129.02	2.12e-54	7.08e-53	3472.01	1.36e-55	4.03e-54	246.88	1.91	0.07
OFAS000510-RA	78.02	1.56e-50	5.06e-49	544.36	3.62e-52	1.02e-50	232.25	2.98	0.43
OFAS000516-RA	56.44	3.15e-102	1.32e-100	∞	1.02e-107	3.74e-106	485.96	8.61	0
OFAS000517-RA	60.42	4.37e-31	1.11e-29	1987.14	1.53e-32	3.51e-31	141.3	2.34	0.07
OFAS000538-RA	15.05	1.69e-14	2.79e-13	72.34	9.43e-17	1.55e-15	72.02	4.78	1
OFAS000558-RA	73.88	1.74e-49	5.59e-48	∞	1.82e-51	5.11e-50	227.76	3.08	0
OFAS000561-RA	58.54	6.47e-47	2.02e-45	3063.05	3e-49	8.28e-48	217.8	3.72	0.07
OFAS000592-RA	10.35	3.87e-16	6.97e-15	104.41	1.35e-20	2.44e-19	89.09	8.61	0.85
OFAS000606-RA	10.62	1.35e-11	1.87e-10	45.14	4.24e-14	5.96e-13	60.99	5.74	1.35
OFAS000607-RA	7.81	2.23e-12	3.25e-11	18.69	3.18e-15	4.81e-14	73.09	9.36	3.91
OFAS000637-RA	2.55	2.55e-09	2.97e-08	2.3	5.13e-08	4.36e-07	133.69	52.41	58.24
OFAS000643-RA	208.94	5.48e-40	1.59e-38	∞	1.53e-40	3.95e-39	177.7	0.85	0
OFAS000647-RA	85.06	3.1e-07	3.01e-06	∞	1.9e-07	1.54e-06	27.13	0.32	0
OFAS000650-RA	16.98	8.23e-09	9.19e-08	186.18	4.07e-10	4.21e-09	39.72	2.34	0.21
OFAS000653-RA	43.14	4.93e-09	5.63e-08	129	2.13e-09	2.08e-08	36.69	0.85	0.28
OFAS000662-RA	621.43	5.13e-16	9.16e-15	∞	4.36e-16	6.94e-15	66.06	0.11	0
OFAS000685-RA	187.81	3.69e-23	8.08e-22	∞	1.66e-23	3.21e-22	99.83	0.53	0
OFAS000696-RA	6.08	2.12e-13	3.3e-12	4.81	8.46e-12	1.01e-10	89.87	14.78	18.7
OFAS000698-RA	5.16	3.86e-15	6.61e-14	6.12	1.44e-16	2.34e-15	113.49	22.01	18.56
OFAS000703-RA	4.4	6.33e-09	7.14e-08	5.44	4.23e-10	4.38e-09	69.28	15.73	12.73
OFAS000746-RA	136.64	1.99e-23	4.39e-22	26.48	1.65e-21	3.07e-20	101.68	0.74	3.84
OFAS000752-RA	53.64	3.65e-31	9.34e-30	∞	7.27e-33	1.68e-31	142.57	2.66	0
OFAS000788-RA	168.44	3.01e-09	3.49e-08	∞	2.17e-09	2.11e-08	35.81	0.21	0
OFAS000812-RA	2384.76	3.61e-112	1.56e-110	∞	2.62e-112	9.77e-111	507.04	0.21	0
OFAS000829-RA	172.8	2.85e-33	7.55e-32	∞	7.97e-34	1.87e-32	146.96	0.85	0
OFAS000832-RA	152.32	1.17e-60	4.08e-59	∞	7.87e-62	2.43e-60	275.28	1.81	0
OFAS000893-RA	14.46	2.73e-10	3.45e-09	230.55	3.23e-12	3.96e-11	49.18	3.4	0.21
OFAS000894-RA	32.93	7.86e-57	2.68e-55	25.59	2.15e-55	6.35e-54	276.55	8.4	10.81
OFAS000904-RA	39.56	2.32e-83	9.01e-82	1419.34	1.27e-89	4.42e-88	403.7	10.21	0.28
OFAS000986-RA	71.05	1.78e-09	2.1e-08	10.41	1.12e-07	9.23e-07	37.76	0.53	3.63
OFAS000990-RA	76.55	6.55e-36	1.8e-34	∞	2.79e-37	6.81e-36	162.77	2.13	0
OFAS001023-RA	197.54	2.71e-24	6.07e-23	∞	1.22e-24	2.42e-23	105	0.53	0
OFAS001035-RA	∞	6.93e-27	1.64e-25	810.36	8.6e-27	1.79e-25	115.24	0	0.14
OFAS001036-RA	832.56	2.97e-40	8.65e-39	497.88	3.68e-40	9.39e-39	177.01	0.21	0.36
OFAS001047-RA	108.29	5.26e-231	2.61e-229	760.89	1.62e-236	7.02e-235	1082.09	9.99	1.42
OFAS001049-RA	2.37	3.34e-80	1.28e-78	2.32	4.52e-77	1.5e-75	1523.65	641.67	656.53
OFAS001057-RA	66.46	1.06e-60	3.72e-59	∞	2e-63	6.19e-62	282.6	4.25	0
OFAS001069-RA	86.47	2.01e-216	9.88e-215	512.47	1.05e-222	4.49e-221	1020.32	11.8	1.99
OFAS001075-RA	104.38	3.7e-18	7.07e-17	8.15	2.93e-13	3.85e-12	77.68	0.74	9.53
OFAS001090-RA	28.53	1.05e-08	1.17e-07	170.63	2.23e-09	2.16e-08	36.4	1.28	0.21
OFAS001149-RA	2.19	4.5e-13	6.88e-12	2.19	4.5e-13	5.83e-12	258.3	117.9	117.89
OFAS001150-RA	2.74	6.51e-53	2.15e-51	2.89	1.14e-56	3.39e-55	791.2	288.31	273.69
OFAS001251-RA	84.22	9.28e-17	1.71e-15	503.65	3.22e-17	5.38e-16	71.63	0.85	0.14
OFAS001258-RA	33.99	7.28e-69	2.66e-67	100.56	6.35e-73	2.08e-71	336.07	9.89	3.34
OFAS001309-RA	5.64	6.63e-13	1.01e-11	2.71	3.12e-07	2.46e-06	89.87	15.95	33.14
OFAS001310-RA	13.16	1.5e-11	2.06e-10	44.83	2.39e-13	3.17e-12	57.38	4.36	1.28
OFAS001398-RA	128.33	7.15e-266	3.61e-264	4364.71	6.27e-272	2.76e-270	1241.44	9.67	0.28
OFAS001399-RA	96.45	1.08e-157	4.99e-156	10381.7	1.43e-162	5.82e-161	738.21	7.65	0.07
OFAS001404-RA	179.19	2.15e-291	1.1e-289	9510.29	3.47e-296	1.54e-294	1352.49	7.55	0.14
OFAS001405-RA	25.45	1.75e-28	4.28e-27	1940.48	8.15e-32	1.84e-30	137.98	5.42	0.07
OFAS001432-RA	35.97	2.14e-160	9.93e-159	11132.4	3.46e-174	1.42e-172	791.59	22.01	0.07
OFAS001525-RA	188.17	3.34e-23	7.34e-22	1406.64	1.67e-23	3.24e-22	100.02	0.53	0.07
OFAS001527-RA	8.1	5.15e-22	1.09e-20	6.23	9.93e-20	1.76e-18	136.03	16.8	21.83
OFAS001537-RA	37.98	1.12e-14	1.87e-13	∞	9.17e-16	1.43e-14	64.6	1.7	0
OFAS001592-RA	24.99	1.56e-15	2.71e-14	201.73	4.23e-17	7.03e-16	71.72	2.87	0.36
OFAS001642-RA	21.56	8.6e-35	2.32e-33	489.92	1.53e-39	3.88e-38	174.18	8.08	0.36
OFAS001668-RA	41.12	1.84e-10	2.34e-09	51.23	1.36e-10	1.46e-09	43.72	1.06	0.85
OFAS001669-RA	23.25	1.16e-08	1.28e-07	37.25	4.97e-09	4.68e-08	37.08	1.59	1
OFAS001711-RA	18.79	1.32e-08	1.45e-07	∞	7.22e-10	7.31e-09	37.96	2.02	0
OFAS001748-RA	191.43	7.42e-50	2.39e-48	∞	1.29e-50	3.6e-49	223.85	1.17	0
OFAS001749-RA	4.68	6.66e-06	5.52e-05	29.47	2.04e-09	1.99e-08	39.81	8.5	1.35
OFAS001750-RA	49.79	2.43e-148	1.11e-146	10048.2	2.06e-157	8.34e-156	714.5	14.35	0.07
OFAS001767-RA	20.24	3.81e-78	1.45e-76	49.73	3.03e-85	1.04e-83	406.62	20.09	8.18
OFAS001767-RD	4.56	3.06e-07	2.97e-06	7.02	6.34e-09	5.92e-08	52.4	11.48	7.47
OFAS001771-RA	40.64	1.23e-30	3.11e-29	668.33	1e-32	2.31e-31	142.57	3.51	0.21
OFAS001774-RA	24.3	4.75e-10	5.89e-09	∞	3.43e-11	3.89e-10	43.91	1.81	0
OFAS001786-RA	90.53	6.12e-18	1.17e-16	∞	1.71e-18	2.94e-17	76.99	0.85	0
OFAS001798-RA	29.25	8.8e-11	1.14e-09	13.12	1.19e-09	1.18e-08	46.64	1.59	3.56
OFAS001820-RA	9.71	5.95e-70	2.2e-68	9.7	6.23e-70	2.01e-68	428.39	44.12	44.16
OFAS001856-RA	12.03	5.12e-12	7.34e-11	107.9	1.11e-14	1.62e-13	61.38	5.1	0.57
OFAS001863-RA	106.94	3.83e-16	6.89e-15	∞	1.47e-16	2.39e-15	68.21	0.64	0
OFAS001911-RA	158.11	2.41e-59	8.3e-58	∞	1.9e-60	5.8e-59	268.94	1.7	0
OFAS001912-RA	614.09	7.62e-16	1.35e-14	∞	6.48e-16	1.02e-14	65.28	0.11	0
OFAS001922-RA	7.65	1.75e-22	3.76e-21	6.9	1.47e-21	2.74e-20	142.37	18.6	20.62
OFAS001944-RA	155.43	6.11e-23	1.33e-21	232.38	4.45e-23	8.54e-22	99.14	0.64	0.43
OFAS001945-RA	8.7	2.33e-08	2.51e-07	124.88	4.59e-11	5.15e-10	44.4	5.1	0.36
OFAS001975-RA	36.86	2.06e-21	4.29e-20	37.24	1.99e-21	3.68e-20	97.97	2.66	2.63
OFAS001982-RA	2.4	1.11e-08	1.24e-07	15.42	4.29e-26	8.79e-25	135.93	56.66	8.82
OFAS001984-RA	3.06	4.87e-25	1.11e-23	4.54	9.27e-36	2.23e-34	312.46	102.06	68.76
OFAS001994-RA	153.14	1.28e-22	2.76e-21	22.52	2.43e-20	4.36e-19	97.68	0.64	4.34
OFAS001995-RA	144.92	9.59e-58	3.29e-56	613.89	1.23e-58	3.72e-57	261.91	1.81	0.43
OFAS002016-RA	3.73	2.73e-06	2.38e-05	66.5	1.78e-12	2.22e-11	52.01	13.93	0.78
OFAS002017-RA	2.68	0.000323	0.00212	6.97	7.54e-08	6.33e-07	45.08	16.8	6.47
OFAS002033-RA	96.1	2.49e-36	6.89e-35	∞	1.98e-37	4.85e-36	163.45	1.7	0
OFAS002036-RA	56.19	3.63e-30	9.09e-29	∞	9.83e-32	2.22e-30	137.4	2.45	0
OFAS002037-RA	24.23	1.54e-11	2.12e-10	∞	7.07e-13	9.08e-12	51.52	2.13	0
OFAS002064-RA	58.21	4.66e-117	2.04e-115	7831.92	4.09e-123	1.56e-121	556.9	9.57	0.07
OFAS002078-RA	2.4	2.62e-43	7.85e-42	7.92	4.51e-119	1.71e-117	793.64	331.04	100.19
OFAS002123-RA	6.3	1.77e-05	0.000141	28.27	1.93e-07	1.56e-06	30.15	4.78	1.07
OFAS002143-RA	72.93	4.27e-52	1.4e-50	∞	3.26e-54	9.47e-53	240.34	3.3	0
OFAS002168-RA	96.99	4.34e-08	4.55e-07	∞	2.67e-08	2.35e-07	30.93	0.32	0
OFAS002184-RA	27.09	6.62e-26	1.54e-24	1741.49	1.02e-28	2.2e-27	123.83	4.57	0.07
OFAS002193-RA	15.5	7.87e-07	7.29e-06	29.8	2.25e-07	1.8e-06	29.66	1.91	1
OFAS002206-RA	59.97	1.62e-09	1.92e-08	∞	6.21e-10	6.33e-09	38.25	0.64	0
OFAS002210-RA	201.94	8.31e-25	1.89e-23	∞	3.74e-25	7.5e-24	107.34	0.53	0
OFAS002234-RA	3.2	1.06e-08	1.18e-07	12.05	4.49e-17	7.43e-16	90.85	28.38	7.54
OFAS002237-RA	3.21	5.93e-25	1.35e-23	3.15	2.25e-24	4.43e-23	293.92	91.42	93.43
OFAS002268-RA	9.07	8.86e-129	3.96e-127	10.75	8.68e-136	3.4e-134	816.96	90.04	76.01
OFAS002279-RA	27.31	1.66e-118	7.31e-117	8411.05	4.45e-132	1.73e-130	598.08	21.9	0.07
OFAS002291-RA	9.02	1.22e-07	1.23e-06	276.53	4.46e-10	4.6e-09	39.33	4.36	0.14
OFAS002316-RA	3.05	2.98e-16	5.38e-15	3.08	1.97e-16	3.19e-15	196.43	64.42	63.78
OFAS002329-RA	8.12	1e-12	1.49e-11	19.34	1.6e-15	2.48e-14	74.26	9.14	3.84
OFAS002333-RA	606.29	9.76e-30	2.43e-28	1812.86	7.88e-30	1.74e-28	128.91	0.21	0.07
OFAS002334-RA	84.59	4.55e-136	2.06e-134	374.13	8.31e-140	3.28e-138	638.48	7.55	1.71
OFAS002336-RA	21.81	3.33e-16	6e-15	537.96	2.72e-18	4.64e-17	76.5	3.51	0.14
OFAS002343-RA	54.3	3.58e-17	6.7e-16	351.78	6.36e-18	1.08e-16	75.04	1.38	0.21
OFAS002345-RA	11.22	1.04e-09	1.26e-08	7.47	1.29e-08	1.17e-07	48.89	4.36	6.54
OFAS002346-RA	10.48	2.19e-09	2.57e-08	6.54	4.73e-08	4.03e-07	47.91	4.57	7.32
OFAS002369-RA	3.41	3.63e-07	3.5e-06	3.39	3.9e-07	3.04e-06	67.04	19.67	19.77
OFAS002376-RA	111.37	4.1e-09	4.71e-08	∞	2.52e-09	2.44e-08	35.52	0.32	0
OFAS002378-RA	12.73	2.86e-31	7.32e-30	483.34	4.97e-39	1.25e-37	171.84	13.5	0.36
OFAS002379-RA	14.04	2.23e-12	3.25e-11	860.45	5.79e-15	8.61e-14	61.18	4.36	0.07
OFAS002398-RA	196.62	3.93e-69	1.44e-67	4409.32	4.03e-70	1.3e-68	313.53	1.59	0.07
OFAS002555-RA	182.97	2.17e-64	7.74e-63	2051.64	2.48e-65	7.76e-64	291.77	1.59	0.14
OFAS002591-RA	7.6	1e-08	1.11e-07	5.06	2.65e-07	2.1e-06	49.28	6.48	9.74
OFAS002606-RA	53.01	6.73e-11	8.83e-10	∞	1.89e-11	2.19e-10	45.08	0.85	0
OFAS002611-RA	105.47	1.05e-51	3.41e-50	3311.45	4.21e-53	1.2e-51	235.47	2.23	0.07
OFAS002626-RA	2.18	8.43e-06	6.91e-05	3.51	3.44e-10	3.6e-09	99.05	45.5	28.23
OFAS002681-RA	3.48	1.71e-34	4.6e-33	9	1.07e-60	3.27e-59	379.69	108.97	42.17
OFAS002696-RA	43.95	3.47e-09	4.01e-08	∞	9.75e-10	9.77e-09	37.37	0.85	0
OFAS002697-RA	22.76	1.72e-08	1.87e-07	10.42	1.96e-07	1.58e-06	36.3	1.59	3.48
OFAS002699-RA	32.83	1.88e-13	2.95e-12	∞	1.33e-14	1.93e-13	59.33	1.81	0
OFAS002711-RA	6.73	3.64e-10	4.55e-09	5.24	4.86e-09	4.58e-08	62.26	9.25	11.87
OFAS002712-RA	3.95	1.5e-96	6.1e-95	2.91	3.47e-70	1.12e-68	976.02	247.06	334.98
OFAS002721-RA	66.88	3.65e-55	1.23e-53	∞	1.28e-57	3.86e-56	255.96	3.83	0
OFAS002739-RA	126.67	2.92e-07	2.84e-06	∞	2.11e-07	1.69e-06	26.93	0.21	0
OFAS002766-RA	3.01	1.41e-09	1.67e-08	2.77	9.89e-09	9.09e-08	109.29	36.25	39.39
OFAS002768-RA	3.09	2.96e-20	5.96e-19	5.05	1.45e-30	3.23e-29	245.81	79.52	48.64
OFAS002803-RA	2.45	8.82e-66	3.18e-64	2.21	7.29e-55	2.14e-53	1178.11	480.72	533.09
OFAS002834-RA	220.3	3.85e-47	1.21e-45	∞	9.19e-48	2.51e-46	210.78	0.96	0
OFAS002867-RA	6.19	3.89e-09	4.47e-08	11.51	3.38e-11	3.83e-10	57.28	9.25	4.98
OFAS002868-RA	9.74	1.28e-06	1.16e-05	34.73	5.78e-08	4.9e-07	32.1	3.3	0.92
OFAS002875-RA	2.27	4.68e-08	4.88e-07	2.54	1.94e-09	1.9e-08	137.01	60.28	54.04
OFAS002877-RA	13.16	8.65e-12	1.21e-10	∞	1.79e-14	2.58e-13	58.74	4.46	0
OFAS002878-RA	149.62	7.98e-12	1.12e-10	∞	4.92e-12	5.97e-11	47.72	0.32	0
OFAS002927-RA	8.99	2.02e-24	4.54e-23	7.54	6.44e-23	1.23e-21	146.28	16.27	19.41
OFAS002964-RA	63.34	1.4e-32	3.69e-31	∞	4.42e-34	1.04e-32	148.13	2.34	0
OFAS002965-RA	9.84	7.82e-13	1.18e-11	89.58	1.85e-16	3e-15	70.06	7.12	0.78
OFAS002966-RA	11.69	1.67e-20	3.38e-19	142.97	1.25e-25	2.55e-24	111.83	9.57	0.78
OFAS002977-RA	163.91	7.1e-28	1.72e-26	∞	2.33e-28	5e-27	121.98	0.74	0
OFAS002982-RA	85.83	3.58e-13	5.52e-12	∞	1.37e-13	1.85e-12	54.74	0.64	0
OFAS002983-RA	254.26	3.48e-19	6.83e-18	∞	2.15e-19	3.77e-18	81.09	0.32	0
OFAS003000-RA	36.53	7.04e-37	1.96e-35	273.09	1.74e-39	4.42e-38	174.77	4.78	0.64
OFAS003003-RA	36.72	1.28e-08	1.41e-07	∞	3.08e-09	2.96e-08	35.13	0.96	0
OFAS003053-RA	3.53	2.34e-15	4.03e-14	3.12	1.26e-13	1.7e-12	156.81	44.44	50.2
OFAS003068-RA	5.79	2.74e-62	9.63e-61	4.7	9.42e-55	2.76e-53	475.42	82.18	101.26
OFAS003097-RA	2.16	4.81e-05	0.00036	2.85	3.01e-07	2.37e-06	84.12	39.01	29.51
OFAS003115-RA	3.2	1.33e-18	2.57e-17	3.15	2.6e-18	4.44e-17	215.07	67.19	68.19
OFAS003116-RA	34.88	9.18e-19	1.78e-17	1199.42	2.87e-20	5.14e-19	85.29	2.45	0.07
OFAS003163-RA	48.11	8.61e-25	1.95e-23	∞	2.75e-26	5.67e-25	112.51	2.34	0
OFAS003172-RA	159.49	8.52e-31	2.17e-29	953.77	2.95e-31	6.64e-30	135.64	0.85	0.14
OFAS003207-RA	92.46	3.9e-39	1.12e-37	∞	2.27e-40	5.8e-39	176.92	1.91	0
OFAS003209-RA	12.26	3.35e-65	1.2e-63	13.31	1.8e-66	5.66e-65	372.76	30.4	28.02
OFAS003242-RA	32.99	1.82e-46	5.66e-45	∞	9.61e-51	2.69e-49	224.44	6.8	0
OFAS003255-RA	20.75	8.94e-08	9.14e-07	465.22	9.86e-09	9.08e-08	33.08	1.59	0.07
OFAS003291-RA	314.85	8.52e-09	9.5e-08	∞	7.23e-09	6.71e-08	33.47	0.11	0
OFAS003292-RA	114.33	2.85e-48	9.03e-47	3076.78	1.84e-49	5.1e-48	218.78	1.91	0.07
OFAS003303-RA	134.59	2.87e-157	1.32e-155	10262.3	1e-160	4.07e-159	729.72	5.42	0.07
OFAS003314-RA	11.88	4.93e-17	9.18e-16	27.8	1.67e-19	2.94e-18	90.95	7.65	3.27
OFAS003315-RA	9.97	1.98e-06	1.75e-05	39.3	9.52e-08	7.92e-07	30.74	3.08	0.78
OFAS003342-RA	100.15	3.79e-85	1.5e-83	1846.71	1.52e-87	5.25e-86	393.94	3.93	0.21
OFAS003358-RA	48.07	7.51e-48	2.36e-46	62	1.66e-48	4.56e-47	224.83	4.68	3.63
OFAS003359-RA	64.99	5.46e-124	2.42e-122	∞	9.11e-130	3.52e-128	587.25	9.04	0
OFAS003367-RA	2.18	9.44e-06	7.69e-05	2.91	2.06e-08	1.83e-07	98.07	45.07	33.7
OFAS003371-RA	2.98	2.89e-10	3.65e-09	4.28	3.69e-14	5.22e-13	120.32	40.4	28.09
OFAS003372-RA	27.29	4.32e-10	5.37e-09	87.44	8.89e-11	9.7e-10	43.52	1.59	0.5
OFAS003384-RA	6.5	2.36e-11	3.22e-10	5.59	1.43e-10	1.54e-09	71.92	11.06	12.87
OFAS003397-RA	9.49	2.87e-06	2.49e-05	70.9	7.26e-08	6.1e-07	30.25	3.19	0.43
OFAS003437-RA	22.92	1.66e-133	7.44e-132	269.4	2.21e-150	8.85e-149	689.61	30.09	2.56
OFAS003505-RA	5.57	0.000115	0.000813	366.41	3.7e-07	2.9e-06	26.05	4.68	0.07
OFAS003515-RA	20.63	2.31e-51	7.52e-50	36.65	1.16e-54	3.38e-53	263.18	12.76	7.18
OFAS003576-RA	127.93	2.34e-97	9.54e-96	12.42	2.24e-78	7.45e-77	448.78	3.51	36.12
OFAS003577-RA	58.88	1.1e-10	1.42e-09	616.18	4.02e-11	4.54e-10	43.81	0.74	0.07
OFAS003578-RA	277.82	5.1e-40	1.48e-38	∞	1.96e-40	5.01e-39	177.21	0.64	0
OFAS003589-RA	13.56	2.43e-08	2.62e-07	78.22	9.29e-10	9.33e-09	38.94	2.87	0.5
OFAS003614-RA	15.95	1.92e-19	3.79e-18	1383.31	3.87e-23	7.42e-22	98.36	6.17	0.07
OFAS003617-RA	20.71	3.45e-08	3.66e-07	∞	2.93e-09	2.82e-08	35.23	1.7	0
OFAS003624-RA	16.78	5.03e-11	6.65e-10	25.98	1.16e-11	1.37e-10	51.72	3.08	1.99
OFAS003625-RA	34.61	1.4e-21	2.93e-20	107.46	8.47e-23	1.61e-21	99.34	2.87	0.92
OFAS003647-RA	251.05	9.53e-25	2.16e-23	750.67	6.23e-25	1.25e-23	106.75	0.43	0.14
OFAS003652-RA	268.03	6.05e-14	9.71e-13	801.44	4.88e-14	6.83e-13	56.99	0.21	0.07
OFAS003655-RA	221.22	9.63e-12	1.35e-10	330.73	8.66e-12	1.03e-10	47.03	0.21	0.14
OFAS003674-RA	53.45	6.47e-17	1.2e-15	519.43	1.03e-17	1.74e-16	73.87	1.38	0.14
OFAS003677-RA	122.08	7.11e-10	8.7e-09	∞	4.38e-10	4.52e-09	38.94	0.32	0
OFAS003696-RA	2.22	0.00189	0.01	54.44	3.37e-11	3.82e-10	46.45	20.94	0.85
OFAS003763-RA	5.73	1.35e-14	2.23e-13	5.06	1.2e-13	1.62e-12	102.27	17.86	20.19
OFAS003794-RA	16.33	2.29e-18	4.41e-17	1294.11	9.54e-22	1.79e-20	92.02	5.63	0.07
OFAS003816-RA	22.59	8.37e-23	1.82e-21	73.98	7.12e-25	1.42e-23	110.46	4.89	1.49
OFAS003818-RA	23.9	1.58e-32	4.15e-31	50.01	1.22e-34	2.88e-33	160.03	6.7	3.2
OFAS003879-RA	48.92	7.66e-20	1.53e-18	∞	5.31e-21	9.73e-20	88.41	1.81	0
OFAS003886-RA	26.78	1.03e-26	2.42e-25	128.71	4.65e-29	1.01e-27	128.13	4.78	1
OFAS003888-RA	41.81	8.52e-48	2.68e-46	86.16	1.54e-49	4.29e-48	226.68	5.42	2.63
OFAS003920-RA	61.25	1.48e-16	2.72e-15	1007.29	2.89e-17	4.83e-16	71.63	1.17	0.07
OFAS003921-RA	5.33	4.01e-40	1.16e-38	6.66	3.82e-45	1.02e-43	316.46	59.43	47.5
OFAS003940-RA	91.84	4.57e-45	1.39e-43	1441.64	2.06e-46	5.55e-45	205.02	2.23	0.14
OFAS003967-RA	17.22	4.33e-17	8.08e-16	∞	4.43e-20	7.91e-19	84.21	4.89	0
OFAS003976-RA	122.21	4.5e-21	9.27e-20	∞	1.47e-21	2.75e-20	90.95	0.74	0
OFAS003977-RA	135.55	7.9e-11	1.03e-09	∞	4.87e-11	5.45e-10	43.23	0.32	0
OFAS003980-RA	99.71	1.18e-19	2.34e-18	∞	3.3e-20	5.91e-19	84.8	0.85	0
OFAS003982-RA	78.02	2.67e-10	3.37e-09	∞	1.19e-10	1.29e-09	41.47	0.53	0
OFAS003983-RA	65.99	8.04e-15	1.36e-13	∞	1.93e-15	2.97e-14	63.14	0.96	0
OFAS003996-RA	51.93	1.82e-57	6.22e-56	271.72	3.86e-60	1.18e-58	270.5	5.21	1
OFAS003998-RA	8.38	2.91e-12	4.22e-11	8.46	2.67e-12	3.29e-11	70.36	8.4	8.32
OFAS004004-RA	51.59	6.37e-100	2.64e-98	∞	8.31e-106	3.03e-104	477.18	9.25	0
OFAS004123-RA	166.37	4.46e-32	1.16e-30	∞	1.25e-32	2.87e-31	141.49	0.85	0
OFAS004155-RA	19.32	5.23e-17	9.71e-16	17.78	8.52e-17	1.4e-15	82.16	4.25	4.62
OFAS004157-RA	2.97	4.3e-07	4.1e-06	3.07	2.55e-07	2.03e-06	77.48	26.05	25.24
OFAS004188-RA	201.48	8.22e-11	1.07e-09	150.61	9.16e-11	9.98e-10	42.84	0.21	0.28
OFAS004193-RA	8.18	2.75e-30	6.91e-29	26.52	7.41e-39	1.86e-37	190.48	23.28	7.18
OFAS004209-RA	73.22	1.85e-29	4.59e-28	∞	1.27e-30	2.82e-29	132.32	1.81	0
OFAS004214-RA	3.47	7.46e-30	1.86e-28	3.43	1.5e-29	3.3e-28	327.68	94.51	95.5
OFAS004243-RA	14.95	2.18e-20	4.41e-19	11.01	4.84e-19	8.36e-18	104.9	7.02	9.53
OFAS004245-RA	8.8	3.89e-07	3.73e-06	8.41	4.84e-07	3.73e-06	36.5	4.15	4.34
OFAS004249-RA	3.47	3.7e-11	4.95e-10	3.47	3.89e-11	4.39e-10	111.15	32	32.07
OFAS004278-RA	79.4	1.19e-08	1.31e-07	26.38	4.08e-08	3.52e-07	33.76	0.43	1.28
OFAS004280-RA	151.61	2.76e-208	1.36e-206	1359.98	6.03e-212	2.58e-210	967.04	6.38	0.71
OFAS004292-RA	4.82	7e-15	1.18e-13	2.75	4.04e-09	3.83e-08	116.42	24.13	42.31
OFAS004314-RA	9.23	1.62e-07	1.62e-06	53.8	1.81e-09	1.77e-08	38.25	4.15	0.71
OFAS004327-RA	14.78	4.24e-07	4.04e-06	∞	2.08e-08	1.85e-07	31.42	2.13	0
OFAS004338-RA	34.03	4.27e-32	1.11e-30	2136.73	7.24e-35	1.72e-33	151.94	4.46	0.07
OFAS004374-RA	72.75	1.31e-14	2.18e-13	870.06	4.09e-15	6.13e-14	61.87	0.85	0.07
OFAS004438-RA	260.32	1.34e-31	3.45e-30	∞	6.02e-32	1.36e-30	138.37	0.53	0
OFAS004442-RA	119.79	1.81e-12	2.67e-11	∞	9.53e-13	1.21e-11	50.94	0.43	0
OFAS004444-RA	85.17	1.91e-28	4.66e-27	∞	2.09e-29	4.58e-28	126.76	1.49	0
OFAS004448-RA	33.8	3.47e-18	6.64e-17	145.3	2.3e-19	4.02e-18	82.65	2.45	0.57
OFAS004469-RA	3.49	3.91e-07	3.74e-06	8.96	1.1e-11	1.3e-10	64.99	18.6	7.25
OFAS004487-RA	104.14	1.47e-27	3.53e-26	∞	2.57e-28	5.51e-27	121.78	1.17	0
OFAS004488-RA	6.82	2.36e-07	2.32e-06	22.75	1.29e-09	1.28e-08	42.06	6.17	1.85
OFAS004518-RA	39.47	8.35e-18	1.59e-16	∞	4.3e-19	7.45e-18	79.72	2.02	0
OFAS004545-RA	13.68	5.68e-31	1.45e-29	2.88	3.69e-13	4.83e-12	167.26	12.23	58.17
OFAS004556-RA	56.62	6.86e-33	1.81e-31	∞	1.36e-34	3.21e-33	150.47	2.66	0
OFAS004575-RA	8.04	6.71e-08	6.91e-07	300.54	7.76e-11	8.53e-10	42.74	5.32	0.14
OFAS004585-RA	42.35	4.64e-63	1.64e-61	4241.89	1.58e-67	5.03e-66	301.63	7.12	0.07
OFAS004595-RA	53.89	2.63e-83	1.02e-81	∞	5.57e-88	1.92e-86	395.31	7.34	0
OFAS004608-RA	281.19	4.53e-21	9.32e-20	∞	2.8e-21	5.15e-20	89.68	0.32	0
OFAS004653-RA	48.8	6.31e-08	6.52e-07	∞	2.41e-08	2.14e-07	31.13	0.64	0
OFAS004663-RA	143.2	5.1e-109	2.18e-107	∞	2.75e-111	1.02e-109	502.35	3.51	0
OFAS004664-RA	225.5	1e-32	2.63e-31	∞	3.84e-33	8.92e-32	143.84	0.64	0
OFAS004665-RA	140.81	9.88e-34	2.64e-32	∞	2.01e-34	4.74e-33	149.69	1.06	0
OFAS004696-RA	56.68	1.37e-11	1.89e-10	∞	3.84e-12	4.68e-11	48.21	0.85	0
OFAS004716-RA	2.04	1.46e-13	2.29e-12	2.16	3.78e-15	5.67e-14	314.51	154.46	145.84
OFAS004751-RA	73.3	4.63e-13	7.07e-12	∞	1.52e-13	2.03e-12	54.55	0.74	0
OFAS004799-RA	217.42	1.39e-36	3.88e-35	∞	4.57e-37	1.11e-35	161.79	0.74	0
OFAS004818-RA	32.43	1.05e-07	1.07e-06	∞	2.54e-08	2.24e-07	31.03	0.96	0
OFAS004822-RA	2.52	3.34e-11	4.49e-10	2.05	4.86e-08	4.14e-07	169.11	67.19	82.55
OFAS004827-RA	2.07	5.65e-12	8.06e-11	2.88	7.58e-20	1.35e-18	263.37	127.25	91.59
OFAS004830-RA	457.46	1.27e-117	5.58e-116	7523.15	2.46e-118	9.29e-117	534.95	1.17	0.07
OFAS004835-RA	76.05	9.07e-24	2.02e-22	1478.01	1.29e-24	2.56e-23	105.1	1.38	0.07
OFAS004839-RA	58.38	5.67e-08	5.88e-07	33.57	1e-07	8.33e-07	31.03	0.53	0.92
OFAS004842-RA	115.32	2.74e-51	8.89e-50	∞	1.35e-52	3.84e-51	232.93	2.02	0
OFAS004868-RA	60.34	1.79e-129	8.01e-128	151.94	2.28e-133	8.93e-132	615.84	10.21	4.05
OFAS004886-RA	70.14	9.12e-55	3.06e-53	1782.66	5.41e-57	1.62e-55	253.52	3.61	0.14
OFAS004889-RA	71.78	1.46e-09	1.73e-08	∞	6.53e-10	6.64e-09	38.15	0.53	0
OFAS004891-RA	109.57	8.31e-234	4.14e-232	5132.99	4.18e-240	1.82e-238	1094.97	9.99	0.21
OFAS004916-RA	94.8	3.36e-142	1.53e-140	∞	1.03e-146	4.1e-145	665.12	7.02	0
OFAS004946-RA	6.37	2.12e-06	1.87e-05	15.59	4.06e-08	3.5e-07	36.59	5.74	2.35
OFAS004948-RA	269.18	1.95e-26	4.57e-25	∞	1.03e-26	2.14e-25	114.46	0.43	0
OFAS004949-RA	56.03	6.85e-61	2.4e-59	365.54	1.22e-63	3.79e-62	285.92	5.1	0.78
OFAS004964-RA	4.46	7.68e-32	1.99e-30	3.52	3.79e-26	7.77e-25	280.55	62.93	79.78
OFAS004970-RA	99.75	3.92e-15	6.72e-14	10.91	4.07e-12	4.96e-11	63.62	0.64	5.83
OFAS004971-RA	∞	2.19e-14	3.58e-13	11.24	2.57e-11	2.94e-10	58.35	0	5.19
OFAS004973-RA	251.05	3.8e-13	5.84e-12	15.97	3.06e-11	3.48e-10	53.38	0.21	3.34
OFAS005035-RA	5.58	2.71e-05	0.00021	108.41	4.33e-08	3.72e-07	30.84	5.53	0.28
OFAS005044-RA	3.27	0	0	3.98	0	0	4800.94	1467.04	1207.67
OFAS005049-RA	2.99	1.08e-72	4.05e-71	3.32	7.99e-82	2.69e-80	977.19	326.36	294.24
OFAS005058-RA	52.14	3.14e-07	3.05e-06	129.91	1.95e-07	1.57e-06	27.71	0.53	0.21
OFAS005082-RA	3.12	9.81e-05	0.0007	8.04	5.3e-08	4.5e-07	43.42	13.93	5.4
OFAS005093-RA	61.5	1.11e-69	4.09e-68	2298.66	5.49e-73	1.8e-71	326.9	5.32	0.14
OFAS005097-RA	8.5	8.41e-111	3.61e-109	24.62	3.97e-140	1.57e-138	717.72	84.41	29.15
OFAS005107-RA	78.21	1.01e-97	4.15e-96	41.22	1.85e-94	6.57e-93	457.27	5.85	11.09
OFAS005128-RA	53.7	4.99e-11	6.6e-10	53.52	5.01e-11	5.61e-10	45.67	0.85	0.85
OFAS005198-RA	49.34	3.32e-10	4.16e-09	∞	9.31e-11	1.01e-09	41.96	0.85	0
OFAS005199-RA	57.55	2.53e-14	4.13e-13	∞	5.19e-15	7.75e-14	61.18	1.06	0
OFAS005211-RA	25.52	4.8e-38	1.35e-36	131.61	1.1e-41	2.86e-40	187.16	7.34	1.42
OFAS005235-RA	37.94	3.15e-43	9.44e-42	28.36	4.02e-42	1.05e-40	205.7	5.42	7.25
OFAS005238-RA	2.26	0.00115	0.00677	9.61	2.24e-09	2.17e-08	49.18	21.79	5.12
OFAS005259-RA	110.13	3.94e-101	1.64e-99	∞	7.12e-104	2.58e-102	468.3	4.25	0
OFAS005260-RA	28.91	1.42e-07	1.43e-06	∞	2.95e-08	2.59e-07	30.74	1.06	0
OFAS005305-RA	2.41	2.5e-27	5.97e-26	2.39	6.85e-27	1.43e-25	483.71	200.5	202.51
OFAS005316-RA	106.48	2.23e-35	6.05e-34	742.89	3.34e-36	8.09e-35	158.47	1.49	0.21
OFAS005319-RA	121.87	1.17e-48	3.72e-47	1032.45	1.09e-49	3.04e-48	220.24	1.81	0.21
OFAS005344-RA	112.6	3.36e-09	3.88e-08	∞	2.07e-09	2.01e-08	35.91	0.32	0
OFAS005393-RA	11.01	3.43e-73	1.29e-71	16.92	1.54e-80	5.14e-79	432	39.23	25.53
OFAS005394-RA	129.87	1.01e-104	4.29e-103	∞	4e-107	1.47e-105	483.23	3.72	0
OFAS005395-RA	5.88	2.33e-19	4.58e-18	9.12	3.71e-23	7.13e-22	137.49	23.39	15.07
OFAS005396-RA	11.13	5.38e-06	4.52e-05	127.63	2.51e-07	2e-06	27.23	2.45	0.21
OFAS005399-RA	75.64	5.1e-10	6.31e-09	565.4	2.55e-10	2.69e-09	40.2	0.53	0.07
OFAS005422-RA	3.23	7.02e-41	2.05e-39	6.57	9.64e-69	3.09e-67	492.01	152.23	74.88
OFAS005423-RA	91.94	2.6e-189	1.26e-187	∞	1.57e-195	6.63e-194	889.46	9.67	0
OFAS005432-RA	20.01	5.08e-62	1.79e-60	1129.43	1.16e-71	3.77e-70	321.24	16.05	0.28
OFAS005455-RA	374.51	3.29e-10	4.13e-09	279.96	3.47e-10	3.62e-09	39.81	0.11	0.14
OFAS005460-RA	19.1	1.39e-07	1.4e-06	∞	1.19e-08	1.09e-07	32.49	1.7	0
OFAS005461-RA	16.83	2.96e-22	6.33e-21	68.92	2.83e-25	5.68e-24	112.71	6.7	1.64
OFAS005462-RA	139.98	6.76e-08	6.97e-07	∞	4.88e-08	4.16e-07	29.76	0.21	0
OFAS005465-RA	36.08	9.71e-49	3.1e-47	∞	7.88e-53	2.25e-51	234	6.48	0
OFAS005471-RA	2.98	7.28e-11	9.5e-10	3.42	1.67e-12	2.09e-11	128.52	43.16	37.54
OFAS005491-RA	128.8	1.83e-83	7.14e-82	∞	2.18e-85	7.49e-84	383.4	2.98	0
OFAS005524-RA	12.75	9.89e-10	1.19e-08	51.3	2.27e-11	2.61e-10	47.42	3.72	0.92
OFAS005565-RA	2.27	0.00114	0.00673	6.03	6.59e-08	5.55e-07	48.89	21.58	8.11
OFAS005622-RA	69.98	2.99e-87	1.19e-85	∞	5.35e-91	1.87e-89	409.16	5.85	0
OFAS005623-RA	119.94	1.01e-09	1.22e-08	59.77	1.63e-09	1.6e-08	38.25	0.32	0.64
OFAS005646-RA	59.66	3.99e-08	4.2e-07	446.01	1.99e-08	1.78e-07	31.71	0.53	0.07
OFAS005647-RA	52.02	7.21e-12	1.02e-10	699.89	1.93e-12	2.4e-11	49.77	0.96	0.07
OFAS005658-RA	106.17	2.86e-23	6.28e-22	714.3	8.47e-24	1.65e-22	101.58	0.96	0.14
OFAS005673-RA	193.87	4.75e-46	1.47e-44	∞	9.67e-47	2.62e-45	206.09	1.06	0
OFAS005684-RA	6.03	2.33e-32	6.09e-31	3.05	3.78e-19	6.55e-18	235.08	39.01	77.08
OFAS005688-RA	83.13	1.64e-31	4.24e-30	∞	1.31e-32	3.01e-31	141.4	1.7	0
OFAS005698-RA	7.16	6.3e-33	1.66e-31	5.11	1.02e-27	2.16e-26	219.95	30.72	43.02
OFAS005699-RA	7.42	8e-09	8.95e-08	9.85	1.19e-09	1.19e-08	50.45	6.8	5.12
OFAS005723-RA	32.07	8.96e-12	1.26e-10	719.1	9.61e-13	1.22e-11	51.13	1.59	0.07
OFAS005744-RA	12.2	8.47e-07	7.81e-06	∞	2.41e-08	2.14e-07	31.13	2.55	0
OFAS005762-RA	57.5	2.02e-19	3.98e-18	∞	2.22e-20	4e-19	85.58	1.49	0
OFAS005772-RA	17.83	3.56e-08	3.77e-07	84.4	3.75e-09	3.57e-08	36.01	2.02	0.43
OFAS005793-RA	3.26	1.81e-19	3.58e-18	2.24	7.66e-12	9.18e-11	221.61	68.04	99.05
OFAS005794-RA	4.01	1.51e-160	7.01e-159	2.32	1.46e-81	4.89e-80	1614.89	402.8	695.92
OFAS005815-RA	92.86	3.65e-14	5.93e-13	416.5	1.74e-14	2.5e-13	59.23	0.64	0.14
OFAS005845-RA	38.44	3.85e-08	4.06e-07	∞	1.08e-08	9.89e-08	32.69	0.85	0
OFAS005879-RA	397.46	9.43e-11	1.22e-09	∞	8.02e-11	8.79e-10	42.25	0.11	0
OFAS005902-RA	8.74	6.78e-06	5.61e-05	33.74	2.88e-07	2.28e-06	28.79	3.3	0.85
OFAS005950-RA	4.79	9.37e-10	1.13e-08	7.37	5.33e-12	6.45e-11	72.31	15.1	9.81
OFAS005966-RA	5.56	2.04e-07	2.01e-06	11.28	1.87e-09	1.83e-08	47.33	8.5	4.2
OFAS005975-RA	13.38	1.68e-11	2.3e-10	800.07	5.13e-14	7.16e-13	56.89	4.25	0.07
OFAS005987-RA	245.54	6.9e-13	1.05e-11	∞	4.99e-13	6.46e-12	52.21	0.21	0
OFAS006044-RA	10	5.37e-11	7.08e-10	17.49	2.37e-12	2.94e-11	58.45	5.85	3.34
OFAS006047-RA	10.8	5.14e-16	9.17e-15	613.43	1.19e-20	2.16e-19	87.24	8.08	0.14
OFAS006058-RA	331.83	6.18e-17	1.14e-15	∞	4.48e-17	7.42e-16	70.55	0.21	0
OFAS006067-RA	18.26	4.41e-21	9.11e-20	1473.89	1.5e-24	2.96e-23	104.8	5.74	0.07
OFAS006088-RA	91.49	1.07e-07	1.09e-06	82.07	1.14e-07	9.36e-07	29.18	0.32	0.36
OFAS006141-RA	6.1	2.19e-09	2.57e-08	5.67	4.56e-09	4.31e-08	59.62	9.78	10.52
OFAS006145-RA	112.9	8.06e-12	1.14e-10	16.47	2.63e-10	2.77e-09	48.01	0.43	2.92
OFAS006151-RA	297.06	2.43e-56	8.29e-55	∞	6.79e-57	2.03e-55	252.64	0.85	0
OFAS006166-RA	2.33	6.97e-11	9.1e-10	2.27	2e-10	2.12e-09	186.67	80.16	82.34
OFAS006217-RA	2.44	6.86e-14	1.1e-12	2.31	9.91e-13	1.26e-11	227.17	93.13	98.48
OFAS006221-RA	243.25	8.84e-13	1.33e-11	∞	6.4e-13	8.25e-12	51.72	0.21	0
OFAS006222-RA	140.67	1.98e-14	3.25e-13	∞	1.04e-14	1.53e-13	59.82	0.43	0
OFAS006223-RA	4.4	1.05e-07	1.07e-06	6.14	3.31e-09	3.17e-08	58.06	13.18	9.46
OFAS006271-RA	188.82	7.05e-45	2.13e-43	2822.9	1.6e-45	4.27e-44	200.73	1.06	0.07
OFAS006279-RA	3.92	9.15e-07	8.4e-06	5.22	4.51e-08	3.87e-07	54.55	13.93	10.45
OFAS006373-RA	24	6.3e-12	8.95e-11	13.22	6.87e-11	7.59e-10	53.57	2.23	4.05
OFAS006413-RA	2.66	4.45e-85	1.75e-83	2.24	6.19e-64	1.93e-62	1346.83	505.92	601.99
OFAS006415-RA	103.63	0	0	13065.5	0	0	2787.14	26.9	0.21
OFAS006423-RA	110.61	1.04e-26	2.46e-25	551.22	2.94e-27	6.18e-26	117.59	1.06	0.21
OFAS006431-RA	3.97	1.5e-07	1.5e-06	4.59	2.61e-08	2.3e-07	61.67	15.52	13.44
OFAS006436-RA	4.15	1.38e-10	1.77e-09	12.73	6.46e-17	1.07e-15	88.7	21.37	6.97
OFAS006438-RA	79.81	1.23e-35	3.36e-34	107.96	5.68e-36	1.37e-34	161.21	2.02	1.49
OFAS006444-RA	9.88	3.08e-07	2.99e-06	502.27	2.55e-09	2.46e-08	35.72	3.61	0.07
OFAS006447-RA	∞	1.87e-09	2.2e-08	∞	1.87e-09	1.83e-08	36.11	0	0
OFAS006448-RA	643.46	1.56e-16	2.86e-15	∞	1.33e-16	2.17e-15	68.41	0.11	0
OFAS006451-RA	16.89	4.93e-42	1.46e-40	79.63	3.59e-48	9.83e-47	220.83	13.08	2.77
OFAS006461-RA	31.04	1.07e-99	4.43e-98	∞	1.13e-109	4.18e-108	494.94	15.95	0
OFAS006485-RA	110.89	2.55e-114	1.1e-112	497.33	1.04e-116	3.9e-115	530.46	4.78	1.07
OFAS006486-RA	88.12	1.81e-21	3.77e-20	∞	3.7e-22	7e-21	93.68	1.06	0
OFAS006515-RA	2.79	0.00361	0.02	35.68	4.1e-07	3.19e-06	27.91	9.99	0.78
OFAS006516-RA	174.1	1.73e-37	4.84e-36	∞	4.12e-38	1.02e-36	166.57	0.96	0
OFAS006525-RA	2.21	2.15e-17	4.04e-16	2.34	3.6e-19	6.26e-18	348.86	157.87	149.18
OFAS006529-RA	14.46	2.73e-10	3.45e-09	6.78	2.39e-08	2.11e-07	49.18	3.4	7.25
OFAS006530-RA	130.35	1.95e-07	1.93e-06	∞	1.41e-07	1.15e-06	27.71	0.21	0
OFAS006544-RA	185.42	4.72e-10	5.86e-09	∞	3.41e-10	3.57e-09	39.42	0.21	0
OFAS006550-RA	2.33	0.000512	0.00323	6.16	1.55e-08	1.4e-07	52.99	22.75	8.6
OFAS006551-RA	3.12	4.87e-06	4.12e-05	5.18	1.12e-08	1.03e-07	59.72	19.14	11.52
OFAS006601-RA	143.6	6.18e-207	3.03e-205	13525.7	3.24e-211	1.38e-209	961.77	6.7	0.07
OFAS006608-RA	34.38	9.28e-18	1.76e-16	∞	3.04e-19	5.3e-18	80.41	2.34	0
OFAS006610-RA	5.11	4.33e-07	4.12e-06	8.63	8.84e-09	8.16e-08	47.23	9.25	5.48
OFAS006618-RA	226.73	5.3e-12	7.59e-11	677.93	4.28e-12	5.2e-11	48.21	0.21	0.07
OFAS006649-RA	38.96	1.72e-64	6.14e-63	2184.07	1.95e-69	6.26e-68	310.6	7.97	0.14
OFAS006666-RA	1675.41	0	0	29.28	1.15E-316	5.14E-315	1602.98	0.96	54.75
OFAS006676-RA	128.51	3.11e-16	5.61e-15	120.08	3.29e-16	5.25e-15	68.31	0.53	0.57
OFAS006700-RA	52.63	2.04e-29	5.04e-28	629.44	6.54e-31	1.46e-29	134.27	2.55	0.21
OFAS006728-RA	57.68	4.37e-202	2.14e-200	∞	8.61e-213	3.69e-211	968.8	16.8	0
OFAS006729-RA	148.54	6.58e-39	1.88e-37	2442.76	1.27e-39	3.24e-38	173.7	1.17	0.07
OFAS006740-RA	87.94	3.1e-102	1.3e-100	1341.05	1.72e-105	6.26e-104	476.79	5.42	0.36
OFAS006742-RA	61.93	1.32e-60	4.6e-59	∞	1.56e-63	4.85e-62	283.09	4.57	0
OFAS006743-RA	59.53	7.96e-247	4.01e-245	16643.7	1.86e-259	8.17e-258	1183.48	19.88	0.07
OFAS006744-RA	44.94	3.62e-23	7.92e-22	∞	1.16e-24	2.31e-23	105.1	2.34	0
OFAS006746-RA	103.91	2.39e-13	3.71e-12	70.61	3.46e-13	4.52e-12	55.23	0.53	0.78
OFAS006747-RA	89.96	6.32e-24	1.41e-22	493.13	1.52e-24	3.01e-23	105.19	1.17	0.21
OFAS006755-RA	8.02	1.71e-35	4.65e-34	2	8.61e-10	8.66e-09	226.88	28.28	113.7
OFAS006782-RA	14.72	2.02e-33	5.36e-32	23.45	5.62e-36	1.36e-34	178.38	12.12	7.61
OFAS006803-RA	6.73	7.71e-08	7.9e-07	5.6	3.09e-07	2.44e-06	45.77	6.8	8.18
OFAS006805-RA	103.73	1.44e-08	1.57e-07	∞	8.84e-09	8.16e-08	33.08	0.32	0
OFAS006821-RA	51.77	3.48e-07	3.36e-06	∞	1.56e-07	1.27e-06	27.52	0.53	0
OFAS006864-RA	108.11	7.66e-187	3.68e-185	4094.59	6.58e-192	2.75e-190	873.46	8.08	0.21
OFAS006878-RA	63.92	7.06e-33	1.86e-31	∞	2.22e-34	5.22e-33	149.5	2.34	0
OFAS006885-RA	401.13	7.72e-11	1.01e-09	∞	6.57e-11	7.27e-10	42.64	0.11	0
OFAS006886-RA	28.53	2.6e-09	3.03e-08	∞	3.41e-10	3.57e-09	39.42	1.38	0
OFAS006892-RA	3.21	2e-20	4.04e-19	2.65	2.87e-16	4.58e-15	237.61	74.1	89.67
OFAS006918-RA	309.34	3.56e-30	8.93e-29	∞	1.88e-30	4.17e-29	131.54	0.43	0
OFAS006937-RA	2.21	1.86e-05	0.000148	3.04	4.16e-08	3.58e-07	88.8	40.18	29.22
OFAS006951-RA	120.53	2.09e-45	6.44e-44	1441.64	2.06e-46	5.55e-45	205.02	1.7	0.14
OFAS006955-RA	5.98	1.86e-34	5.01e-33	4.71	6.31e-30	1.4e-28	252.25	42.2	53.54
OFAS006963-RA	10.87	4.14e-26	9.64e-25	47.28	4.83e-32	1.1e-30	147.93	13.61	3.13
OFAS006969-RA	3.43	4.66e-24	1.04e-22	2.84	1.54e-19	2.71e-18	263.67	76.97	92.94
OFAS007006-RA	2.57	4.46e-27	1.06e-25	4.32	5.9e-47	1.6e-45	431.51	167.75	99.83
OFAS007073-RA	35.6	0	0	24.78	0	0	2770.16	77.82	111.78
OFAS007103-RA	3.17	7.72e-16	1.36e-14	3.23	3.72e-16	5.92e-15	182.48	57.62	56.53
OFAS007128-RA	48.54	4.71e-10	5.85e-09	∞	1.32e-10	1.42e-09	41.28	0.85	0
OFAS007139-RA	289.15	2.89e-101	1.21e-99	∞	2.66e-102	9.58e-101	461.08	1.59	0
OFAS007141-RA	22.39	9.49e-10	1.15e-08	∞	5.94e-11	6.61e-10	42.84	1.91	0
OFAS007168-RA	13.89	1.21e-15	2.13e-14	8.83	6.19e-14	8.56e-13	79.72	5.74	9.03
OFAS007176-RA	53.97	1.9e-07	1.88e-06	∞	8.5e-08	7.1e-07	28.69	0.53	0
OFAS007231-RA	11.5	4.66e-12	6.68e-11	9.85	1.38e-11	1.62e-10	62.35	5.42	6.33
OFAS007275-RA	62.84	9.11e-20	1.81e-18	1221.38	1.3e-20	2.36e-19	86.85	1.38	0.07
OFAS007321-RA	3.32	6.55e-07	6.11e-06	6.77	1.03e-10	1.12e-09	65.97	19.88	9.74
OFAS007338-RA	130.65	1.76e-10	2.24e-09	∞	1.08e-10	1.17e-09	41.67	0.32	0
OFAS007342-RA	5.11	1.24e-17	2.34e-16	3.92	1.08e-14	1.58e-13	135.15	26.47	34.49
OFAS007366-RA	25.27	2.23e-09	2.61e-08	283.39	2.7e-10	2.85e-09	40.3	1.59	0.14
OFAS007391-RA	3.62	1.47e-21	3.08e-20	2.63	4.19e-15	6.28e-14	221.61	61.23	84.33
OFAS007408-RA	3.75	1.58e-06	1.41e-05	5.23	4.84e-08	4.12e-07	54.26	14.46	10.38
OFAS007414-RA	8.72	4.94e-06	4.17e-05	41.72	1.49e-07	1.22e-06	29.66	3.4	0.71
OFAS007416-RA	66.82	1.71e-16	3.12e-15	499.53	4.34e-17	7.2e-16	71.04	1.06	0.14
OFAS007417-RA	8.18	6.62e-06	5.49e-05	415.82	6.03e-08	5.09e-07	29.57	3.61	0.07
OFAS007443-RA	43.98	4.21e-12	6.06e-11	∞	7.43e-13	9.52e-12	51.43	1.17	0
OFAS007444-RA	70.09	1.57e-23	3.47e-22	∞	1.72e-24	3.39e-23	104.32	1.49	0
OFAS007497-RA	55.76	1.57e-175	7.4e-174	∞	3.8e-185	1.58e-183	841.74	15.1	0
OFAS007518-RA	21.99	2.1e-24	4.7e-23	55.9	2.15e-26	4.45e-25	119.25	5.42	2.13
OFAS007567-RA	93.87	1.88e-73	7.06e-72	795.27	1.68e-75	5.52e-74	339.29	3.61	0.43
OFAS007580-RA	9.08	4.48e-07	4.26e-06	251.14	2.84e-09	2.73e-08	35.72	3.93	0.14
OFAS007596-RA	∞	1.81e-07	1.8e-06	191.44	2.25e-07	1.8e-06	27.23	0	0.14
OFAS007597-RA	∞	6.9e-11	9.03e-10	598.34	7.69e-11	8.46e-10	42.55	0	0.07
OFAS007599-RA	136.23	8.68e-144	3.96e-142	4684.47	7.45e-147	2.97e-145	666.19	4.89	0.14
OFAS007621-RA	136.12	5.97e-193	2.92e-191	∞	3.31e-197	1.4e-195	897.17	6.59	0
OFAS007638-RA	13.11	1.48e-07	1.48e-06	∞	3.58e-09	3.42e-08	34.84	2.66	0
OFAS007640-RA	8	3.36e-11	4.51e-10	8.65	1.69e-11	1.97e-10	64.6	8.08	7.47
OFAS007658-RA	164.49	1.94e-20	3.92e-19	∞	8.7e-21	1.59e-19	87.43	0.53	0
OFAS007666-RA	287.7	5.3e-48	1.67e-46	∞	1.74e-48	4.76e-47	214.1	0.74	0
OFAS007669-RA	11.62	8.12e-09	9.07e-08	∞	4.87e-11	5.45e-10	43.23	3.72	0
OFAS007676-RA	2.1	3.92e-06	3.35e-05	2.99	6.87e-10	6.97e-09	114.85	54.75	38.47
OFAS007679-RA	89.38	6.5e-66	2.35e-64	∞	4.19e-68	1.33e-66	304.07	3.4	0
OFAS007687-RA	66.09	9.43e-21	1.92e-19	∞	1.21e-21	2.26e-20	91.34	1.38	0
OFAS007695-RA	2.55	3.63e-06	3.11e-05	5.52	1.28e-11	1.51e-10	80.8	31.68	14.65
OFAS007766-RA	40.85	3.47e-12	5e-11	183.21	8.08e-13	1.03e-11	52.11	1.28	0.28
OFAS007801-RA	5.94	5.52e-13	8.4e-12	6.33	2.23e-13	2.96e-12	87.82	14.78	13.87
OFAS007847-RA	40.06	1.1e-64	3.94e-63	59.08	3.13e-66	9.83e-65	310.9	7.76	5.26
OFAS007868-RA	22.05	4.17e-36	1.15e-34	43.03	1.71e-38	4.26e-37	180.53	8.19	4.2
OFAS007869-RA	49.4	6.04e-19	1.18e-17	196.93	9.31e-20	1.65e-18	84.02	1.7	0.43
OFAS007872-RA	60.38	1.23e-13	1.94e-12	∞	2.95e-14	4.19e-13	57.77	0.96	0
OFAS007889-RA	11.37	7.41e-36	2.03e-34	11.1	1.27e-35	3.05e-34	204.34	17.97	18.42
OFAS007891-RA	248.05	1.07e-126	4.75e-125	∞	3.24e-128	1.25e-126	580.13	2.34	0
OFAS007892-RA	125.61	9.46e-39	2.7e-37	∞	1.2e-39	3.06e-38	173.6	1.38	0
OFAS007905-RA	87.02	3.27e-21	6.77e-20	∞	6.69e-22	1.26e-20	92.51	1.06	0
OFAS007918-RA	16.67	7.95e-49	2.54e-47	34.98	1.48e-53	4.27e-52	258.69	15.52	7.4
OFAS007921-RA	23.01	8.82e-23	1.91e-21	103.2	4.64e-25	9.29e-24	110.07	4.78	1.07
OFAS007930-RA	84.56	2.42e-62	8.54e-61	∞	1.57e-64	4.88e-63	287.67	3.4	0
OFAS007932-RA	66.16	8.98e-21	1.83e-19	257.18	1.97e-21	3.65e-20	91.43	1.38	0.36
OFAS007963-RA	6.25	5.81e-43	1.73e-41	3.24	1.64e-26	3.39e-25	310.31	49.65	95.64
OFAS007971-RA	7.83	2.02e-09	2.38e-08	6.46	9.41e-09	8.67e-08	53.28	6.8	8.25
OFAS008003-RA	40.32	3.66e-45	1.12e-43	∞	1.57e-48	4.32e-47	214.29	5.32	0
OFAS008009-RA	114.91	2.56e-43	7.68e-42	549.76	3.46e-44	9.17e-43	195.46	1.7	0.36
OFAS008054-RA	77.34	1.86e-08	2.02e-07	154.16	1.35e-08	1.23e-07	32.89	0.43	0.21
OFAS008098-RA	2.29	8.61e-12	1.21e-10	2.45	4.76e-13	6.17e-12	210.58	91.85	86.04
OFAS008108-RA	63.88	6.17e-40	1.78e-38	859.54	1.23e-41	3.19e-40	183.36	2.87	0.21
OFAS008110-RA	23.87	7.1e-07	6.6e-06	392.49	1.42e-07	1.16e-06	27.91	1.17	0.07
OFAS008111-RA	27.84	1.65e-08	1.79e-07	∞	2.52e-09	2.44e-08	35.52	1.28	0
OFAS008113-RA	38.17	1.43e-114	6.2e-113	3937.23	9.99e-124	3.83e-122	559.93	14.67	0.14
OFAS008130-RA	93.78	5.08e-27	1.21e-25	∞	7.57e-28	1.61e-26	119.64	1.28	0
OFAS008136-RA	3.54	8.81e-15	1.48e-13	3.57	6.62e-15	9.81e-14	149.98	42.42	42.02
OFAS008137-RA	44.13	5.74e-41	1.68e-39	∞	9.74e-44	2.57e-42	192.33	4.36	0
OFAS008138-RA	25.92	4.13e-45	1.26e-43	87.18	8.11e-49	2.24e-47	223.17	8.61	2.56
OFAS008151-RA	24.97	1.24e-06	1.12e-05	∞	2.58e-07	2.05e-06	26.54	1.06	0
OFAS008165-RA	101.66	9.27e-11	1.2e-09	∞	4.87e-11	5.45e-10	43.23	0.43	0
OFAS008167-RA	23.71	1.02e-33	2.73e-32	233.98	1.32e-37	3.24e-36	166.38	7.02	0.71
OFAS008168-RA	46.66	5.72e-20	1.14e-18	∞	3.41e-21	6.26e-20	89.29	1.91	0
OFAS008185-RA	59.89	3.4e-12	4.91e-11	716.36	1.06e-12	1.34e-11	50.94	0.85	0.07
OFAS008186-RA	30.16	5.93e-15	1.01e-13	473.46	2.84e-16	4.55e-15	67.33	2.23	0.14
OFAS008205-RA	2.78	0.00184	0.01	22.64	1.11e-07	9.14e-07	32.2	11.59	1.42
OFAS008219-RA	25.7	7.72e-14	1.23e-12	∞	2.24e-15	3.42e-14	62.84	2.45	0
OFAS008250-RA	3.23	1.14e-08	1.26e-07	3.01	4.24e-08	3.65e-07	89.58	27.75	29.72
OFAS008269-RA	76.69	1.6e-20	3.24e-19	∞	2.8e-21	5.15e-20	89.68	1.17	0
OFAS008292-RA	172.06	4.61e-37	1.29e-35	∞	1.1e-37	2.7e-36	164.62	0.96	0
OFAS008297-RA	19.51	3.16e-15	5.42e-14	145.86	3.35e-17	5.58e-16	72.6	3.72	0.5
OFAS008300-RA	2.53	2.41e-39	6.93e-38	2.02	3.67e-26	7.54e-25	657.61	260.13	325.88
OFAS008320-RA	4.06	1.49e-08	1.63e-07	4.69	2.08e-09	2.03e-08	70.36	17.33	15
OFAS008328-RA	29.51	2.24e-18	4.3e-17	∞	3.46e-20	6.19e-19	84.7	2.87	0
OFAS008331-RA	48.65	6.16e-23	1.34e-21	∞	2.68e-24	5.27e-23	103.44	2.13	0
OFAS008340-RA	2.37	2.08e-07	2.05e-06	3.9	1.18e-12	1.49e-11	114.66	48.37	29.37
OFAS008365-RA	33.87	4.78e-16	8.55e-15	126.6	5.02e-17	8.31e-16	72.02	2.13	0.57
OFAS008366-RA	27.21	1.74e-09	2.06e-08	142.38	3.03e-10	3.19e-09	40.5	1.49	0.28
OFAS008413-RA	40.78	1.1e-07	1.12e-06	426.8	4.03e-08	3.48e-07	30.35	0.74	0.07
OFAS008430-RA	25.94	4.52e-22	9.61e-21	∞	1.35e-24	2.66e-23	104.8	4.04	0
OFAS008442-RA	15.97	2.93e-45	8.98e-44	161.41	2.15e-53	6.2e-52	241.03	15.1	1.49
OFAS008445-RA	14.71	2.55e-25	5.85e-24	28.76	7.47e-28	1.59e-26	132.91	9.04	4.62
OFAS008488-RA	5.97	4.62e-14	7.46e-13	70.93	9.34e-22	1.75e-20	95.83	16.05	1.35
OFAS008518-RA	∞	1.69e-09	2e-08	∞	1.69e-09	1.66e-08	36.3	0	0
OFAS008541-RA	151.6	2.48e-177	1.18e-175	361.22	2.34e-179	9.66e-178	821.93	5.42	2.28
OFAS008547-RA	14.15	6.97e-27	1.65e-25	∞	6.27e-33	1.45e-31	142.86	10.1	0
OFAS008559-RA	76.15	3.68e-266	1.87e-264	403.65	9.41e-275	4.15e-273	1262.91	16.58	3.13
OFAS008560-RA	239.48	1.22e-160	5.69e-159	∞	1.22e-162	4.99e-161	738.31	3.08	0
OFAS008630-RA	8.58	2.54e-22	5.44e-21	13.66	2.55e-25	5.14e-24	135.05	15.73	9.88
OFAS008650-RA	75.13	9.83e-69	3.59e-67	2.39	2.3e-18	3.94e-17	319.48	4.25	133.47
OFAS008669-RA	10.14	1.54e-21	3.22e-20	69.11	2.09e-27	4.4e-26	122.86	12.12	1.78
OFAS008671-RA	5.87	8.71e-12	1.22e-10	6.26	3.77e-12	4.61e-11	79.24	13.5	12.66
OFAS008679-RA	6.22	2.52e-21	5.22e-20	7.72	2.11e-23	4.07e-22	148.13	23.81	19.2
OFAS008732-RA	104.49	4.59e-117	2.01e-115	3827.45	2.5e-120	9.52e-119	544.31	5.21	0.14
OFAS008745-RA	44.29	2.99e-09	3.47e-08	∞	8.39e-10	8.45e-09	37.67	0.85	0
OFAS008763-RA	7.48	3.37e-12	4.88e-11	4.85	6.18e-10	6.3e-09	73.19	9.78	15.07
OFAS008806-RA	2.1	2.16e-25	4.96e-24	2.21	5.05e-28	1.08e-26	585.1	279.06	265.16
OFAS008812-RA	64.75	5.04e-82	1.94e-80	451.73	2.81e-85	9.62e-84	385.45	5.95	0.85
OFAS008816-RA	5.15	2.69e-08	2.88e-07	10.53	6.87e-11	7.59e-10	56.89	11.06	5.4
OFAS008819-RA	113.21	5.04e-17	9.36e-16	338.51	2.67e-17	4.46e-16	72.21	0.64	0.21
OFAS008858-RA	8.43	7.66e-27	1.81e-25	36.99	4.36e-35	1.04e-33	165.69	19.67	4.48
OFAS008881-RA	87.58	5.89e-45	1.79e-43	480.09	3.47e-46	9.38e-45	204.82	2.34	0.43
OFAS008900-RA	13.98	1.15e-09	1.38e-08	161.94	1.77e-11	2.06e-10	46.06	3.3	0.28
OFAS008901-RA	8.4	3.22e-14	5.25e-13	17.69	6.02e-17	9.94e-16	83.04	9.89	4.69
OFAS008918-RA	155.85	2.04e-51	6.64e-50	∞	2.21e-52	6.25e-51	231.95	1.49	0
OFAS008921-RA	69.82	4.1e-28	9.96e-27	354.89	4.79e-29	1.04e-27	126.17	1.81	0.36
OFAS008925-RA	152.38	5.1e-12	7.31e-11	683.42	3.5e-12	4.29e-11	48.6	0.32	0.07
OFAS008936-RA	218.01	1.37e-11	1.89e-10	∞	9.88e-12	1.17e-10	46.35	0.21	0
OFAS008938-RA	6.03	1.06e-10	1.37e-09	16.38	2.55e-14	3.63e-13	69.87	11.59	4.27
OFAS008982-RA	5.11	5e-11	6.61e-10	6.07	4.71e-12	5.71e-11	79.82	15.63	13.15
OFAS008990-RA	72.88	6.54e-18	1.24e-16	∞	1.34e-18	2.3e-17	77.48	1.06	0
OFAS009010-RA	24.88	1.2e-21	2.53e-20	∞	3.11e-24	6.1e-23	103.14	4.15	0
OFAS009017-RA	3	5.51e-05	0.000409	8.8	4.45e-09	4.2e-08	48.79	16.27	5.55
OFAS009048-RA	39.59	2.33e-08	2.51e-07	∞	6.54e-09	6.1e-08	33.67	0.85	0
OFAS009052-RA	355.24	9.39e-10	1.14e-08	531.09	8.9e-10	8.95e-09	37.76	0.11	0.07
OFAS009085-RA	2.48	4.03e-15	6.88e-14	2.02	1.22e-10	1.32e-09	242.39	97.59	119.89
OFAS009091-RA	2.15	1.53e-14	2.53e-13	2.09	7.91e-14	1.08e-12	301.92	140.33	144.13
OFAS009108-RA	78.41	6.25e-119	2.75e-117	∞	1.68e-123	6.42e-122	558.46	7.12	0
OFAS009149-RA	190.93	3.89e-19	7.61e-18	∞	2.05e-19	3.59e-18	81.19	0.43	0
OFAS009151-RA	126.23	1.16e-161	5.41e-160	∞	1.66e-165	6.8e-164	751.48	5.95	0
OFAS009165-RA	38.32	8.32e-15	1.4e-13	∞	6.81e-16	1.07e-14	65.18	1.7	0
OFAS009169-RA	38.41	3.85e-23	8.42e-22	∞	6.75e-25	1.35e-23	106.17	2.76	0
OFAS009175-RA	11.71	4.66e-27	1.11e-25	41.52	2.61e-32	5.95e-31	150.57	12.86	3.63
OFAS009176-RA	15.25	6.42e-25	1.46e-23	35.07	1.04e-27	2.21e-26	129.69	8.5	3.7
OFAS009214-RA	2.85	2.18e-11	2.97e-10	3.53	3.42e-14	4.84e-13	143.45	50.28	40.6
OFAS009238-RA	7.94	4.36e-21	9.01e-20	35.39	5.78e-28	1.23e-26	130.86	16.48	3.7
OFAS009244-RA	90.78	4.34e-22	9.24e-21	452.41	1.22e-22	2.33e-21	96.51	1.06	0.21
OFAS009256-RA	126.4	3.44e-96	1.4e-94	∞	1.86e-98	6.66e-97	443.41	3.51	0
OFAS009261-RA	105.45	3.62e-246	1.82e-244	∞	3.23e-253	1.41e-251	1154.59	10.95	0
OFAS009285-RA	55.35	8.31e-14	1.32e-12	∞	1.71e-14	2.46e-13	58.84	1.06	0
OFAS009286-RA	80.78	6.29e-07	5.89e-06	∞	3.86e-07	3.02e-06	25.76	0.32	0
OFAS009291-RA	2.46	1.05e-25	2.43e-24	2.6	6.35e-28	1.35e-26	439.22	178.7	169.09
OFAS009300-RA	68.28	3.57e-41	1.05e-39	2654.1	6.66e-43	1.75e-41	188.72	2.76	0.07
OFAS009301-RA	95.69	3.39e-10	4.25e-09	∞	1.78e-10	1.9e-09	40.69	0.43	0
OFAS009325-RA	160.83	2.52e-71	9.34e-70	2284.25	1.53e-72	5.01e-71	324.85	2.02	0.14
OFAS009329-RA	36.08	9.71e-49	3.1e-47	3290.86	8.77e-53	2.5e-51	234	6.48	0.07
OFAS009332-RA	83.32	5.7e-26	1.33e-24	∞	7.28e-27	1.52e-25	115.15	1.38	0
OFAS009354-RA	50.59	1.45e-11	2e-10	∞	3.47e-12	4.25e-11	48.4	0.96	0
OFAS009373-RA	108.31	7.25e-14	1.16e-12	∞	3.25e-14	4.61e-13	57.57	0.53	0
OFAS009383-RA	38.34	1.21e-15	2.13e-14	∞	8.52e-17	1.4e-15	69.28	1.81	0
OFAS009395-RA	53.4	1.26e-55	4.27e-54	524.62	2.02e-58	6.11e-57	261.13	4.89	0.5
OFAS009409-RA	30.01	9.12e-10	1.11e-08	583.24	1.33e-10	1.44e-09	41.47	1.38	0.07
OFAS009413-RA	20.49	7.19e-12	1.02e-10	153.15	2.73e-13	3.6e-12	54.45	2.66	0.36
OFAS009428-RA	23.19	7.76e-16	1.37e-14	94.57	2.56e-17	4.28e-16	73.97	3.19	0.78
OFAS009465-RA	7.89	7.19e-09	8.08e-08	46.38	9.81e-12	1.17e-10	49.47	6.27	1.07
OFAS009470-RA	130.35	1.9e-16	3.46e-15	∞	8.52e-17	1.4e-15	69.28	0.53	0
OFAS009473-RA	6.05	1.05e-121	4.66e-120	11.78	1.79e-156	7.23e-155	919.61	151.91	78.08
OFAS009478-RA	2.8	2.44e-147	1.12e-145	6.26	1.36e-292	6.01e-291	2192.18	783.27	350.2
OFAS009497-RA	322.81	0	0	17.07	0	0	2951.27	9.14	172.93
OFAS009502-RA	107.08	0	0	23053.9	0	0	1639.28	15.31	0.07
OFAS009503-RA	40.39	1.64e-08	1.79e-07	483.06	5.14e-09	4.83e-08	34.35	0.85	0.07
OFAS009521-RA	65.04	1.06e-11	1.48e-10	∞	3.47e-12	4.25e-11	48.4	0.74	0
OFAS009533-RA	22.69	4.63e-103	1.95e-101	11.47	1.77e-90	6.16e-89	530.75	23.39	46.29
OFAS009534-RA	8.28	1.6e-285	8.18e-284	4.67	3.99e-211	1.7e-209	1887.92	227.92	404.24
OFAS009572-RA	3.22	1.07e-21	2.25e-20	3.84	1.1e-25	2.24e-24	252.74	78.56	65.77
OFAS009590-RA	64.81	1.88e-30	4.75e-29	1937.74	8.99e-32	2.03e-30	137.79	2.13	0.07
OFAS009605-RA	21.08	1.67e-13	2.62e-12	80.22	7.59e-15	1.12e-13	62.75	2.98	0.78
OFAS009608-RA	8.93	1.6e-16	2.93e-15	44.97	2.75e-21	5.08e-20	95.92	10.74	2.13
OFAS009611-RA	2.74	8.88e-38	2.5e-36	3.81	3.77e-54	1.09e-52	557.39	203.15	146.41
OFAS009652-RA	3.77	2.07e-181	9.91e-180	2.28	2.49e-94	8.82e-93	1928.52	510.91	844.32
OFAS009653-RA	2.63	7.63e-44	2.3e-42	3.1	2.52e-54	7.32e-53	694.39	264.49	224.13
OFAS009655-RA	3.57	3.59e-06	3.08e-05	6.12	1.59e-08	1.44e-07	53.08	14.88	8.68
OFAS009657-RA	3.77	1.46e-13	2.3e-12	4.12	1.45e-14	2.09e-13	128.13	34.02	31.07
OFAS009686-RA	261.24	1.05e-31	2.71e-30	∞	4.7e-32	1.07e-30	138.86	0.53	0
OFAS009748-RA	137.63	1.26e-48	4.01e-47	∞	1.17e-49	3.26e-48	219.46	1.59	0
OFAS009750-RA	355.24	3e-26	7e-25	∞	1.86e-26	3.84e-25	113.29	0.32	0
OFAS009759-RA	147.02	6.14e-102	2.57e-100	∞	5.31e-104	1.93e-102	468.88	3.19	0
OFAS009798-RA	70.99	4.46e-11	5.93e-10	∞	1.71e-11	1.99e-10	45.28	0.64	0
OFAS009839-RA	183.3	1.11e-68	4.04e-67	2192.31	1.08e-69	3.49e-68	311.77	1.7	0.14
OFAS009845-RA	104.24	2.35e-39	6.75e-38	∞	1.86e-40	4.78e-39	177.31	1.7	0
OFAS009857-RA	35.77	9.75e-31	2.48e-29	2032.43	3.03e-33	7.05e-32	144.52	4.04	0.07
OFAS009874-RA	4.73	2.47e-06	2.16e-05	32	3.56e-10	3.71e-09	43.23	9.14	1.35
OFAS009881-RA	80.5	1.09e-19	2.16e-18	300.88	3.41e-20	6.1e-19	85.58	1.06	0.28
OFAS009882-RA	208.37	5.8e-16	1.03e-14	∞	3.58e-16	5.7e-15	66.45	0.32	0
OFAS009887-RA	30.68	3.03e-26	7.06e-25	290.48	1.65e-28	3.56e-27	123.93	4.04	0.43
OFAS009904-RA	4.01	4.64e-09	5.31e-08	3.71	1.53e-08	1.38e-07	76.21	19.03	20.55
OFAS009920-RA	2.7	2.68e-13	4.15e-12	5.59	7.98e-25	1.59e-23	185.11	68.67	33.14
OFAS009921-RA	5.26	4.21e-46	1.3e-44	6.51	9.86e-52	2.78e-50	368.76	70.16	56.67
OFAS009951-RA	53.61	2.1e-07	2.07e-06	400.72	1.05e-07	8.68e-07	28.49	0.53	0.07
OFAS009981-RA	9.78	6.61e-42	1.95e-40	3.08	1.39e-20	2.52e-19	251.57	25.73	81.77
OFAS010024-RA	23.27	1.22e-09	1.46e-08	∞	8.86e-11	9.67e-10	42.06	1.81	0
OFAS010109-RA	30.39	2.12e-62	7.49e-61	2158	1.25e-68	4.01e-67	306.9	10.1	0.14
OFAS010134-RA	18.71	2.73e-06	2.38e-05	363.67	4.1e-07	3.19e-06	25.86	1.38	0.07
OFAS010173-RA	10.76	4.93e-63	1.74e-61	9.68	4.51e-61	1.38e-59	372.96	34.66	38.54
OFAS010183-RA	4.55	6.11e-09	6.9e-08	4.51	6.78e-09	6.31e-08	67.72	14.88	15
OFAS010190-RA	101.93	7.73e-96	3.13e-94	2.69	1.11e-29	2.44e-28	444.29	4.36	165.04
OFAS010204-RA	4.49	1.89e-12	2.77e-11	2.53	2.97e-07	2.35e-06	100.31	22.32	39.68
OFAS010206-RA	28.95	1.82e-37	5.09e-36	∞	2.15e-41	5.57e-40	181.6	6.27	0
OFAS010234-RA	3.34	5.17e-20	1.03e-18	2	1.11e-09	1.11e-08	222.19	66.55	111
OFAS010237-RA	49.45	5.36e-87	2.13e-85	5840.66	2.73e-92	9.59e-91	415.31	8.4	0.07
OFAS010245-RA	104.77	3.19e-18	6.11e-17	182.75	1.99e-18	3.4e-17	77.97	0.74	0.43
OFAS010294-RA	57.89	4.11e-22	8.77e-21	1384.69	3.68e-23	7.08e-22	98.46	1.7	0.07
OFAS010315-RA	281.8	1.37e-14	2.26e-13	842.61	1.1e-14	1.61e-13	59.92	0.21	0.07
OFAS010351-RA	45.56	1.98e-31	5.09e-30	∞	1.84e-33	4.28e-32	145.3	3.19	0
OFAS010373-RA	2.66	2.23e-19	4.4e-18	2.17	5.03e-14	7.03e-13	286.01	107.48	132.04
OFAS010383-RA	2.89	1.37e-22	2.95e-21	4.63	5.57e-35	1.32e-33	301.04	104.18	64.99
OFAS010393-RA	128	7.61e-28	1.84e-26	∞	1.82e-28	3.92e-27	122.47	0.96	0
OFAS010404-RA	4.41	1.36e-71	5.03e-70	4.77	1.22e-75	4.01e-74	656.04	148.62	137.66
OFAS010460-RA	2.91	2.69e-19	5.28e-18	2.92	2.36e-19	4.12e-18	250.98	86.11	85.9
OFAS010468-RA	33.6	1.64e-19	3.26e-18	∞	3.41e-21	6.26e-20	89.29	2.66	0
OFAS010474-RA	13.23	2.23e-07	2.19e-06	36.53	2.46e-08	2.18e-07	33.76	2.55	0.92
OFAS010509-RA	98.03	1.17e-12	1.74e-11	∞	5.25e-13	6.78e-12	52.11	0.53	0
OFAS010510-RA	159.72	1.55e-12	2.28e-11	102.34	2.02e-12	2.51e-11	50.94	0.32	0.5
OFAS010539-RA	6.96	2.13e-29	5.26e-28	6.08	1.36e-27	2.87e-26	197.6	28.38	32.5
OFAS010565-RA	32.43	1.4e-43	4.21e-42	422.48	2.48e-47	6.77e-46	210.29	6.48	0.5
OFAS010588-RA	40.59	6.95e-14	1.11e-12	849.48	8.6e-15	1.27e-13	60.4	1.49	0.07
OFAS010591-RA	7.61	2.66e-31	6.82e-30	18.19	2.81e-39	7.1e-38	203.07	26.68	11.16
OFAS010593-RA	10.67	4.72e-08	4.91e-07	∞	2.94e-10	3.09e-09	39.72	3.72	0
OFAS010602-RA	61.91	2.32e-26	5.44e-25	∞	1.37e-27	2.89e-26	118.46	1.91	0
OFAS010603-RA	294.81	5.78e-83	2.24e-81	∞	8.56e-84	2.91e-82	376.08	1.28	0
OFAS010605-RA	64.19	1.32e-21	2.77e-20	∞	1.45e-22	2.76e-21	95.53	1.49	0
OFAS010606-RA	44.98	3.03e-20	6.1e-19	98.28	6.17e-21	1.13e-19	90.85	2.02	0.92
OFAS010641-RA	190.01	8.98e-28	2.17e-26	∞	3.45e-28	7.39e-27	121.2	0.64	0
OFAS010642-RA	139.59	1.87e-90	7.48e-89	∞	2.22e-92	7.83e-91	415.5	2.98	0
OFAS010687-RA	4.03	7.64e-09	8.56e-08	4.3	2.97e-09	2.86e-08	73.67	18.28	17.14
OFAS010694-RA	108.8	1.36e-38	3.87e-37	∞	1.26e-39	3.21e-38	173.5	1.59	0
OFAS010707-RA	7.32	1.04e-29	2.58e-28	28.92	3.59e-40	9.17e-39	195.36	26.68	6.76
OFAS010730-RA	214.34	2.53e-21	5.25e-20	∞	1.33e-21	2.49e-20	91.14	0.43	0
OFAS010741-RA	8.02	8.73e-09	9.73e-08	75.94	8.23e-12	9.84e-11	48.6	6.06	0.64
OFAS010817-RA	10.76	9.56e-68	3.47e-66	10.27	7.82e-67	2.47e-65	401.65	37.31	39.11
OFAS010885-RA	3.65	1.28e-115	5.58e-114	2.87	2.82e-88	9.75e-87	1261.05	345.39	439.94
OFAS010892-RA	14.1	6.05e-09	6.84e-08	36.88	5.02e-10	5.16e-09	41.96	2.98	1.14
OFAS010893-RA	73.56	4.19e-13	6.42e-12	∞	1.37e-13	1.85e-12	54.74	0.74	0
OFAS010926-RA	4.53	1.07e-07	1.09e-06	13.77	1.5e-11	1.75e-10	56.79	12.54	4.12
OFAS010982-RA	270.79	2.96e-45	9.06e-44	∞	9.69e-46	2.6e-44	201.51	0.74	0
OFAS010983-RA	98.54	6.08e-232	3.02e-230	15322.1	5.22e-239	2.26e-237	1089.5	11.06	0.07
OFAS010984-RA	107.93	4.24e-218	2.1e-216	∞	3.42e-224	1.47e-222	1021.2	9.46	0
OFAS010986-RA	42.22	7.36e-09	8.26e-08	∞	2.07e-09	2.01e-08	35.91	0.85	0
OFAS011003-RA	12.64	1.39e-10	1.78e-09	21.06	1.62e-11	1.89e-10	52.4	4.15	2.49
OFAS011004-RA	59.93	7.39e-11	9.63e-10	∞	2.42e-11	2.78e-10	44.6	0.74	0
OFAS011010-RA	40.16	5.42e-12	7.75e-11	720.48	9.15e-13	1.16e-11	51.23	1.28	0.07
OFAS011031-RA	7.39	2.42e-06	2.12e-05	∞	6.22e-09	5.81e-08	33.76	4.57	0
OFAS011056-RA	153.29	1.29e-15	2.26e-14	91.67	1.98e-15	3.05e-14	65.18	0.43	0.71
OFAS011057-RA	20.6	1.94e-19	3.82e-18	101.87	1.15e-21	2.16e-20	94.17	4.57	0.92
OFAS011061-RA	27.38	2.12e-52	6.93e-51	910.89	4.11e-58	1.24e-56	259.08	9.46	0.28
OFAS011063-RA	33.35	8.92e-55	2.99e-53	∞	8.68e-60	2.64e-58	265.91	7.97	0
OFAS011065-RA	61.11	4.72e-11	6.26e-10	∞	1.55e-11	1.81e-10	45.47	0.74	0
OFAS011074-RA	170.03	1.24e-67	4.48e-66	864.3	1.42e-68	4.53e-67	307.29	1.81	0.36
OFAS011075-RA	117.26	3.94e-179	1.88e-177	2936.46	1.54e-183	6.38e-182	835.21	7.12	0.28
OFAS011076-RA	89.5	1.31e-09	1.56e-08	∞	6.87e-10	6.97e-09	38.06	0.43	0
OFAS011103-RA	9.88	2.64e-09	3.07e-08	39.96	2.19e-11	2.52e-10	48.3	4.89	1.21
OFAS011121-RA	73.93	3.97e-23	8.68e-22	159.65	1.33e-23	2.58e-22	102.17	1.38	0.64
OFAS011123-RA	4.18	2.55e-12	3.71e-11	4.22	2.16e-12	2.68e-11	104.9	25.09	24.89
OFAS011166-RA	104.14	1.47e-27	3.53e-26	570.89	3.54e-28	7.58e-27	121.78	1.17	0.21
OFAS011181-RA	47.61	3.89e-190	1.89e-188	12953.5	2.31e-202	9.81e-201	921.08	19.35	0.07
OFAS011190-RA	111.47	4.85e-42	1.44e-40	∞	3.85e-43	1.02e-41	189.6	1.7	0
OFAS011273-RA	5.91	6.66e-11	8.73e-10	5.71	1.01e-10	1.1e-09	72.21	12.23	12.66
OFAS011274-RA	4.99	1.37e-64	4.92e-63	4.17	1.06e-56	3.15e-55	540.51	108.33	129.77
OFAS011281-RA	72.06	3.15e-11	4.25e-10	80.8	2.84e-11	3.24e-10	45.96	0.64	0.57
OFAS011304-RA	123.61	5.54e-10	6.84e-09	∞	3.41e-10	3.57e-09	39.42	0.32	0
OFAS011305-RA	148.52	1.42e-18	2.74e-17	∞	6.38e-19	1.1e-17	78.94	0.53	0
OFAS011309-RA	5.55	1.72e-24	3.88e-23	2.33	9.74e-11	1.06e-09	183.06	32.96	78.43
OFAS011395-RA	14.16	1.93e-08	2.08e-07	137.58	6.11e-10	6.24e-09	39.13	2.76	0.28
OFAS011399-RA	3.84	1.28e-11	1.77e-10	18.12	3.2e-21	5.9e-20	105.68	27.53	5.83
OFAS011444-RA	78.94	1.31e-08	1.44e-07	∞	6.88e-09	6.4e-08	33.57	0.43	0
OFAS011450-RA	6.8	3.15e-72	1.17e-70	10.11	7.98e-84	2.72e-82	509.09	74.84	50.34
OFAS011515-RA	2.28	9.31e-47	2.9e-45	2.41	2.08e-51	5.84e-50	943.13	414.28	392.15
OFAS011519-RA	22.43	5.84e-119	2.58e-117	20.31	2.62e-117	9.87e-116	615.16	27.43	30.29
OFAS011538-RA	83.46	6.43e-179	3.06e-177	∞	2.11e-185	8.83e-184	842.91	10.1	0
OFAS011550-RA	121.17	1.34e-12	2e-11	∞	7.07e-13	9.08e-12	51.52	0.43	0
OFAS011551-RA	257.13	6.2e-49	1.99e-47	768.85	2.66e-49	7.35e-48	218.68	0.85	0.28
OFAS011553-RA	27.54	9.24e-11	1.2e-09	131.74	1.32e-11	1.55e-10	46.84	1.7	0.36
OFAS011573-RA	77.41	5.51e-12	7.86e-11	63.13	6.81e-12	8.18e-11	49.38	0.64	0.78
OFAS011574-RA	3.72	5.95e-47	1.86e-45	2.92	2.54e-36	6.16e-35	491.42	132.14	168.24
OFAS011586-RA	2.54	3.98e-17	7.44e-16	2.01	1.44e-11	1.69e-10	269.03	106.09	133.54
OFAS011589-RA	225.86	9.56e-193	4.66e-191	∞	2.69e-195	1.13e-193	888.39	3.93	0
OFAS011590-RA	144.69	2.29e-54	7.64e-53	∞	1.81e-55	5.35e-54	246.1	1.7	0
OFAS011595-RA	2.35	2.94e-35	7.96e-34	2.29	1.06e-33	2.47e-32	664.24	282.99	290.47
OFAS011639-RA	81.43	2.13e-14	3.5e-13	284.07	9.66e-15	1.42e-13	60.6	0.74	0.21
OFAS011651-RA	∞	4.73e-07	4.49e-06	∞	4.73e-07	3.65e-06	25.37	0	0
OFAS011652-RA	12.08	5.48e-93	2.2e-91	71.41	2.82e-114	1.06e-112	538.26	44.54	7.54
OFAS011659-RA	2.99	4.67e-06	3.95e-05	16.73	4.12e-13	5.36e-12	63.04	21.05	3.77
OFAS011660-RA	39.29	4.14e-54	1.38e-52	∞	2.81e-58	8.49e-57	258.98	6.59	0
OFAS011662-RA	200.11	9.54e-11	1.23e-09	∞	6.9e-11	7.62e-10	42.55	0.21	0
OFAS011663-RA	62.71	1.99e-36	5.52e-35	∞	3.92e-38	9.73e-37	166.67	2.66	0
OFAS011664-RA	98.78	1.47e-59	5.12e-58	∞	2.43e-61	7.47e-60	273.03	2.76	0
OFAS011678-RA	79.18	8.94e-78	3.39e-76	2545	1.28e-80	4.28e-79	361.93	4.57	0.14
OFAS011685-RA	254.16	3.3e-54	1.1e-52	∞	7.87e-55	2.31e-53	243.17	0.96	0
OFAS011708-RA	60.4	3.26e-08	3.47e-07	∞	1.46e-08	1.32e-07	32.1	0.53	0
OFAS011710-RA	361.66	6.62e-10	8.11e-09	∞	5.62e-10	5.75e-09	38.45	0.11	0
OFAS011717-RA	359.52	1.51e-26	3.54e-25	∞	9.32e-27	1.94e-25	114.66	0.32	0
OFAS011745-RA	82.78	0	0	11570.9	0	0	1645.53	19.88	0.14
OFAS011756-RA	7.71	3.69e-07	3.55e-06	∞	5.35e-10	5.48e-09	38.54	5	0
OFAS011807-RA	16.96	1.75e-10	2.23e-09	171.2	4.61e-12	5.59e-11	48.69	2.87	0.28
OFAS011842-RA	4.8	3.97e-08	4.18e-07	6.1	3.4e-09	3.25e-08	58.16	12.12	9.53
OFAS011853-RB	2.63	0.00223	0.01	16.28	1.3e-07	1.07e-06	33.57	12.76	2.06
OFAS011860-RA	189.78	1.99e-36	5.52e-35	2269.84	6.18e-37	1.5e-35	161.4	0.85	0.07
OFAS011876-RA	498.43	3.94e-13	6.05e-12	745.18	3.74e-13	4.88e-12	52.99	0.11	0.07
OFAS011887-RA	3.19	8.35e-43	2.48e-41	3.88	6.94e-52	1.96e-50	524.31	164.46	135.17
OFAS011923-RA	4.26	3.66e-10	4.57e-09	3.02	1.33e-07	1.09e-06	82.85	19.45	27.45
OFAS011947-RA	5.8	3.06e-32	7.99e-31	2.03	1.33e-10	1.44e-09	239.17	41.25	117.82
OFAS011948-RA	34.3	7.65e-42	2.25e-40	18.55	6.25e-39	1.57e-37	200.53	5.85	10.81
OFAS011952-RA	54.57	2.77e-23	6.09e-22	∞	1.64e-24	3.23e-23	104.41	1.91	0
OFAS012032-RA	44.13	4.8e-15	8.17e-14	230.9	8.18e-16	1.28e-14	65.67	1.49	0.28
OFAS012040-RA	37.33	3.41e-11	4.57e-10	∞	5.17e-12	6.27e-11	47.62	1.28	0
OFAS012073-RA	18.14	2.6e-12	3.78e-11	813.8	3.12e-14	4.44e-13	57.87	3.19	0.07
OFAS012074-RA	100.05	2.66e-96	1.08e-94	∞	3.53e-99	1.26e-97	446.73	4.46	0
OFAS012139-RA	68.76	8.09e-34	2.17e-32	∞	2.97e-35	7.07e-34	153.5	2.23	0
OFAS012225-RA	19.62	2.77e-17	5.2e-16	391.12	9.09e-20	1.61e-18	83.43	4.25	0.21
OFAS012226-RA	2.67	1.32e-13	2.08e-12	2.53	1.05e-12	1.33e-11	193.02	72.4	76.16
OFAS012244-RA	5.24	1.87e-24	4.21e-23	3.8	1.83e-19	3.21e-18	189.41	36.14	49.85
OFAS012257-RA	62.84	5.79e-17	1.07e-15	∞	1.02e-17	1.71e-16	73.48	1.17	0
OFAS012258-RA	158.92	1.09e-30	2.76e-29	1900.69	3.39e-31	7.62e-30	135.15	0.85	0.07
OFAS012276-RA	164.19	1.14e-31	2.93e-30	1963.81	3.54e-32	8.05e-31	139.64	0.85	0.07
OFAS012281-RA	19.7	1.23e-25	2.85e-24	31.52	4.56e-27	9.56e-26	127.74	6.48	4.05
OFAS012287-RA	39.59	2.33e-08	2.51e-07	∞	6.54e-09	6.1e-08	33.67	0.85	0
OFAS012294-RA	33.5	1.16e-08	1.28e-07	∞	2.4e-09	2.32e-08	35.62	1.06	0
OFAS012337-RA	252.17	3.13e-42	9.3e-41	∞	1.03e-42	2.69e-41	187.65	0.74	0
OFAS012344-RA	3.74	1.84e-22	3.95e-21	14.76	1.2e-41	3.13e-40	224.54	60.06	15.22
OFAS012348-RA	21.54	3.67e-07	3.53e-06	83.71	8.39e-08	7.02e-07	29.76	1.38	0.36
OFAS012350-RA	36.82	1.22e-08	1.34e-07	∞	2.93e-09	2.82e-08	35.23	0.96	0
OFAS012365-RA	162.39	4.37e-83	1.69e-81	5341.13	1.48e-84	5.06e-83	379.79	2.34	0.07
OFAS012370-RA	105.26	6.6e-16	1.18e-14	∞	2.53e-16	4.05e-15	67.14	0.64	0
OFAS012379-RA	113.82	4.13e-17	7.72e-16	1021.02	1.77e-17	2.96e-16	72.6	0.64	0.07
OFAS012384-RA	22.07	1.11e-35	3.04e-34	43.23	4.76e-38	1.18e-36	178.28	8.08	4.12
OFAS012385-RA	6.19	1.03e-18	1.99e-17	9.34	5.6e-22	1.06e-20	128.91	20.84	13.79
OFAS012423-RA	12.74	1.11e-14	1.85e-13	96.94	1e-17	1.69e-16	75.82	5.95	0.78
OFAS012464-RA	7.35	6.48e-17	1.2e-15	6.92	1.67e-16	2.72e-15	106.27	14.46	15.36
OFAS012465-RA	2.23	1.11e-07	1.12e-06	2.46	7.39e-09	6.85e-08	133.69	59.85	54.4
OFAS012468-RA	9.98	8.99e-15	1.51e-13	5.58	8.51e-12	1.02e-10	81.68	8.19	14.65
OFAS012481-RA	4.84	9.52e-17	1.75e-15	6.51	1.26e-19	2.22e-18	132.32	27.32	20.34
OFAS012489-RA	129.56	7.03e-43	2.09e-41	2711.74	8.49e-44	2.25e-42	192.82	1.49	0.07
OFAS012490-RA	133.49	1.87e-80	7.19e-79	5188.8	3.39e-82	1.15e-80	368.96	2.76	0.07
OFAS012504-RA	96.57	1.74e-12	2.57e-11	∞	7.81e-13	9.99e-12	51.33	0.53	0
OFAS012508-RA	3.07	4.51e-222	2.24e-220	12.85	0	0	2941.13	957.09	228.89
OFAS012509-RA	5.41	5.21e-07	4.93e-06	26.3	2.51e-10	2.66e-09	44.89	8.29	1.71
OFAS012510-RA	7.54	2.12e-29	5.24e-28	27.66	4.34e-39	1.09e-37	190.77	25.3	6.9
OFAS012511-RA	2.71	6.33e-14	1.01e-12	25.46	2.65e-39	6.7e-38	193.7	71.54	7.61
OFAS012535-RA	127.96	2.92e-45	8.98e-44	204.97	1.2e-45	3.22e-44	204.04	1.59	1
OFAS012547-RA	11.5	1.91e-59	6.59e-58	17.07	1e-64	3.13e-63	344.66	29.98	20.19
OFAS012552-RA	166.14	3.86e-09	4.44e-08	∞	2.79e-09	2.69e-08	35.32	0.21	0
OFAS012562-RA	3.03	7.9e-06	6.5e-05	6.59	1.25e-09	1.25e-08	59.04	19.45	8.96
OFAS012579-RA	239.58	5.3e-07	5e-06	∞	4.49e-07	3.48e-06	25.47	0.11	0
OFAS012623-RA	∞	3.1e-18	5.94e-17	∞	3.1e-18	5.28e-17	75.82	0	0
OFAS012640-RA	16.63	5.6e-07	5.27e-06	∞	4.2e-08	3.61e-07	30.06	1.81	0
OFAS012843-RA	16.28	5.24e-11	6.92e-10	27.04	9.5e-12	1.13e-10	51.91	3.19	1.92
OFAS012879-RA	27.75	4.49e-09	5.15e-08	41.49	2.34e-09	2.27e-08	38.35	1.38	0.92
OFAS012882-RA	107.13	1.31e-18	2.54e-17	280.3	6.6e-19	1.14e-17	79.72	0.74	0.28
OFAS012885-RA	123.31	5.82e-10	7.17e-09	∞	3.59e-10	3.74e-09	39.33	0.32	0
OFAS012886-RA	3.59	2.52e-15	4.34e-14	5.35	2.04e-20	3.69e-19	153.98	42.95	28.8
OFAS012909-RA	74.35	7.24e-10	8.85e-09	277.9	4.03e-10	4.18e-09	39.52	0.53	0.14
OFAS012955-RA	8.3	6.67e-16	1.18e-14	11.97	1.16e-17	1.95e-16	94.46	11.37	7.89
OFAS012963-RA	34.05	1.57e-09	1.86e-08	∞	2.79e-10	2.94e-09	39.81	1.17	0
OFAS012989-RA	265.95	3.26e-93	1.31e-91	∞	3e-94	1.06e-92	424.09	1.59	0
OFAS013003-RA	148.18	2.61e-25	5.98e-24	∞	8.53e-26	1.74e-24	110.27	0.74	0
OFAS013004-RA	9.7	2.14e-79	8.17e-78	18.55	3.88e-92	1.36e-90	487.91	50.28	26.31
OFAS013020-RA	52.72	7.41e-18	1.41e-16	∞	8.17e-19	1.41e-17	78.46	1.49	0
OFAS013023-RA	21.61	3.49e-07	3.37e-06	∞	4.64e-08	3.97e-07	29.86	1.38	0
OFAS013025-RA	7.61	2.55e-06	2.23e-05	18.66	1.09e-07	9.01e-07	33.18	4.36	1.78
OFAS013044-RA	22.47	5.01e-13	7.64e-12	19.09	9.43e-13	1.2e-11	59.72	2.66	3.13
OFAS013046-RA	9.71	1.83e-16	3.35e-15	12.21	1.77e-17	2.97e-16	92.9	9.57	7.61
OFAS013075-RA	100.36	1.09e-150	4.99e-149	∞	3.3e-155	1.33e-153	704.15	7.02	0
OFAS013078-RA	∞	3.42e-14	5.56e-13	∞	3.42e-14	4.84e-13	57.48	0	0
OFAS013098-RA	11.03	6.37e-21	1.31e-19	204.13	1.05e-26	2.18e-25	116.12	10.52	0.57
OFAS013118-RA	249.45	1.35e-24	3.04e-23	298.35	1.21e-24	2.41e-23	106.07	0.43	0.36
OFAS013179-RA	26.84	2.48e-27	5.95e-26	461.45	3.34e-30	7.4e-29	131.25	4.89	0.28
OFAS013207-RA	281.8	5.2e-08	5.4e-07	∞	4.41e-08	3.79e-07	29.96	0.11	0
OFAS013210-RA	5.44	5.09e-06	4.29e-05	260.06	1.48e-09	1.46e-08	36.98	6.8	0.14
OFAS013223-RA	21.17	2e-14	3.28e-13	∞	2.08e-16	3.35e-15	67.53	3.19	0
OFAS013266-RA	5.5	3.84e-14	6.23e-13	2.69	6.76e-08	5.7e-07	101.1	18.39	37.54
OFAS013267-RA	56.3	2.83e-20	5.7e-19	631.27	3.3e-21	6.07e-20	89.78	1.59	0.14
OFAS013268-RA	50.59	1.68e-30	4.25e-29	∞	2.88e-32	6.56e-31	139.84	2.76	0
OFAS013276-RA	2.4	0.000174	0.00119	3.83	4.46e-07	3.46e-06	58.84	24.56	15.36
OFAS013330-RA	2.82	4.36e-08	4.56e-07	3.67	2.02e-10	2.14e-09	97.29	34.44	26.52
OFAS013340-RA	98.45	2.53e-28	6.15e-27	∞	3.77e-29	8.22e-28	125.59	1.28	0
OFAS013341-RA	134.18	1.64e-53	5.43e-52	∞	1.11e-54	3.24e-53	242.49	1.81	0
OFAS013346-RA	5.21	9.91e-21	2.02e-19	4.26	3.73e-18	6.33e-17	159.06	30.51	37.33
OFAS013359-RA	314.27	1.56e-59	5.43e-58	∞	4.37e-60	1.33e-58	267.28	0.85	0
OFAS013367-RA	66.69	8.98e-36	2.46e-34	∞	2.41e-37	5.89e-36	163.06	2.45	0
OFAS013370-RA	48.1	9.56e-07	8.76e-06	∞	4.27e-07	3.31e-06	25.57	0.53	0
OFAS013377-RA	91.74	8.97e-37	2.5e-35	∞	6.1e-38	1.5e-36	165.79	1.81	0
OFAS013439-RA	7.27	1.11e-06	1.01e-05	∞	1.69e-09	1.66e-08	36.3	5	0
OFAS013475-RA	5.51	9.19e-23	1.99e-21	6.15	4.31e-24	8.43e-23	169.99	30.83	27.66
OFAS013476-RA	72.46	8.87e-31	2.26e-29	∞	5.19e-32	1.18e-30	138.66	1.91	0
OFAS013485-RA	3.38	6.92e-19	1.35e-17	2.15	2.28e-10	2.42e-09	205.7	60.81	95.64
OFAS013502-RA	9.18	5.47e-12	7.81e-11	4.18	2.55e-08	2.25e-07	66.36	7.23	15.86
OFAS013506-RA	16.31	1.06e-17	2e-16	20.05	2.8e-18	4.78e-17	88.41	5.42	4.41
OFAS013507-RA	51.09	1.36e-105	5.75e-104	∞	6.98e-112	2.59e-110	505.09	9.89	0
OFAS013521-RA	4	9.34e-29	2.28e-27	6.24	3e-38	7.49e-37	275.08	68.78	44.09
OFAS013528-RA	52.53	5.62e-12	8.02e-11	12.4	3.62e-10	3.77e-09	50.25	0.96	4.05
OFAS013529-RA	5.72	3.67e-08	3.88e-07	7.14	5.71e-09	5.35e-08	52.3	9.14	7.32
OFAS013547-RA	11.38	3.61e-07	3.48e-06	∞	5.92e-09	5.54e-08	33.86	2.98	0
OFAS013553-RA	100.1	1.36e-98	5.6e-97	1072.48	2.94e-101	1.06e-99	457.56	4.57	0.43
OFAS013554-RA	57.44	1.91e-10	2.42e-09	∞	6.25e-11	6.94e-10	42.74	0.74	0
OFAS013561-RA	6.34	1.58e-14	2.6e-13	5.37	2.22e-13	2.94e-12	96.31	15.2	17.92
OFAS013607-RA	65.17	2.69e-07	2.63e-06	∞	1.41e-07	1.15e-06	27.71	0.43	0
OFAS013627-RA	12.9	9.68e-28	2.33e-26	4.99	3.08e-19	5.37e-18	150.86	11.69	30.22
OFAS013650-RA	97.94	1.92e-52	6.29e-51	3367.71	5.64e-54	1.63e-52	239.47	2.45	0.07
OFAS013651-RA	158.65	3.12e-153	1.44e-151	1245.22	9.47e-156	3.81e-154	708.35	4.46	0.57
OFAS013652-RA	164.61	6.97e-13	1.06e-11	∞	4.3e-13	5.59e-12	52.5	0.32	0
OFAS013653-RA	292.82	4.16e-15	7.09e-14	∞	3.01e-15	4.57e-14	62.26	0.21	0
OFAS013681-RA	6.67	2.4e-09	2.8e-08	16.61	6.3e-12	7.58e-11	56.7	8.5	3.41
OFAS013683-RA	6.27	3.5e-06	3e-05	248.39	3.47e-09	3.32e-08	35.32	5.63	0.14
OFAS013716-RA	7.22	7.55e-17	1.39e-15	9.32	1.93e-18	3.31e-17	106.66	14.78	11.45
OFAS013725-RA	131.57	1.46e-37	4.11e-36	∞	2.18e-38	5.43e-37	167.84	1.28	0
OFAS013726-RA	1139.14	4.25e-28	1.03e-26	∞	3.62e-28	7.75e-27	121.1	0.11	0
OFAS013727-RA	∞	1.56e-07	1.56e-06	∞	1.56e-07	1.27e-06	27.52	0	0
OFAS013731-RA	164.82	1.5e-35	4.1e-34	2217.69	4e-36	9.67e-35	157.69	0.96	0.07
OFAS013742-RA	10.75	1.03e-29	2.57e-28	82.58	1.36e-37	3.34e-36	170.28	15.84	2.06
OFAS013746-RA	98.22	6.44e-15	1.09e-13	∞	2.47e-15	3.76e-14	62.65	0.64	0
OFAS013762-RA	38.78	2.44e-18	4.69e-17	289.91	1.66e-19	2.92e-18	82.46	2.13	0.28
OFAS013763-RA	74.79	2.03e-33	5.37e-32	2124.38	1.13e-34	2.67e-33	151.06	2.02	0.07
OFAS013767-RA	8.59	6.01e-07	5.63e-06	71.56	5.1e-09	4.79e-08	35.62	4.15	0.5
OFAS013786-RA	24.74	8.28e-13	1.25e-11	116.26	5.94e-14	8.24e-13	57.87	2.34	0.5
OFAS013789-RA	4.4	7.08e-25	1.61e-23	3.65	2.09e-21	3.87e-20	218.19	49.65	59.8
OFAS013818-RA	83.23	4.2e-07	4.01e-06	∞	2.58e-07	2.05e-06	26.54	0.32	0
OFAS013819-RA	81.11	1.17e-21	2.46e-20	∞	2.05e-22	3.89e-21	94.85	1.17	0
OFAS013835-RA	2.06	1.01e-48	3.22e-47	2.18	9.55e-55	2.79e-53	1210.12	588.31	555.63
OFAS013841-RA	133.83	7.41e-17	1.37e-15	∞	3.33e-17	5.54e-16	71.14	0.53	0
OFAS013853-RA	6.99	3.54e-27	8.46e-26	6.99	3.6e-27	7.56e-26	181.41	25.94	25.95
OFAS013876-RA	36	2.23e-12	3.25e-11	∞	2.49e-13	3.29e-12	53.57	1.49	0
OFAS013923-RA	37.07	6.31e-12	8.96e-11	720.48	9.15e-13	1.16e-11	51.23	1.38	0.07
OFAS013960-RA	79.09	3.19e-12	4.62e-11	∞	1.22e-12	1.54e-11	50.45	0.64	0
OFAS013967-RA	162.63	6.18e-135	2.78e-133	729.4	7.41e-137	2.91e-135	622.38	3.83	0.85
OFAS013968-RA	538.82	4.44e-14	7.17e-13	∞	3.78e-14	5.32e-13	57.28	0.11	0
OFAS013971-RA	205.61	9.05e-16	1.6e-14	83.84	1.8e-15	2.78e-14	65.58	0.32	0.78
OFAS013981-RA	61.04	2.07e-12	3.03e-11	182.52	8.92e-13	1.14e-11	51.91	0.85	0.28
OFAS013982-RA	41.67	6.25e-36	1.72e-34	∞	1.7e-38	4.26e-37	168.33	4.04	0
OFAS013994-RA	2.34	4.59e-36	1.27e-34	5.06	1.06e-81	3.55e-80	681.81	290.86	134.82
OFAS014028-RA	54.45	1.96e-24	4.4e-23	773.31	1.23e-25	2.49e-24	109.98	2.02	0.14
OFAS014055-RA	28.46	1.68e-10	2.14e-09	212.71	2.25e-11	2.59e-10	45.38	1.59	0.21
OFAS014130-RA	94.75	7.14e-21	1.46e-19	∞	1.71e-21	3.17e-20	90.65	0.96	0
OFAS014154-RA	70.68	4.93e-11	6.53e-10	∞	1.89e-11	2.19e-10	45.08	0.64	0
OFAS014158-RA	23.82	1.14e-21	2.4e-20	146.02	6.4e-24	1.25e-22	103.83	4.36	0.71
OFAS014196-RA	11.19	3.22e-27	7.7e-26	9.46	6e-26	1.23e-24	153.4	13.71	16.21
OFAS014215-RA	180.92	2.76e-84	1.08e-82	∞	1.15e-85	3.97e-84	384.67	2.13	0
OFAS014228-RA	2.62	2.51e-07	2.46e-06	3.59	4.18e-10	4.32e-09	95.92	36.57	26.74
OFAS014258-RA	72.17	3.4e-69	1.25e-67	1510.48	6.4e-72	2.08e-70	322.22	4.46	0.21
OFAS014262-RA	8.23	1.57e-47	4.94e-46	4.18	7.85e-33	1.81e-31	304.65	37	72.81
OFAS014286-RA	3.52	5e-17	9.3e-16	2.51	1.51e-11	1.77e-10	176.04	49.96	70.18
OFAS014288-RA	61.9	1.31e-23	2.9e-22	∞	1.05e-24	2.09e-23	105.29	1.7	0
OFAS014290-RA	37.39	1.2e-13	1.9e-12	838.5	1.28e-14	1.86e-13	59.62	1.59	0.07
OFAS014352-RA	206.23	2.42e-58	8.33e-57	∞	3.59e-59	1.09e-57	263.08	1.28	0
OFAS014356-RA	21.48	3.01e-10	3.79e-09	64.23	4.07e-11	4.58e-10	45.67	2.13	0.71
OFAS014371-RA	59.39	1.11e-192	5.41e-191	1178.59	4.54e-202	1.92e-200	921.86	15.52	0.78
OFAS014426-RA	86.97	2.83e-17	5.32e-16	∞	7.93e-18	1.34e-16	73.97	0.85	0
OFAS014427-RA	55.63	1.95e-38	5.53e-37	∞	1.77e-40	4.56e-39	177.4	3.19	0
OFAS014429-RA	90.74	3.23e-85	1.28e-83	∞	5.05e-88	1.75e-86	395.5	4.36	0
OFAS014467-RA	86.62	5.46e-60	1.9e-58	3885.08	5.37e-62	1.66e-60	276.26	3.19	0.07
OFAS014484-RA	136.92	6.29e-95	2.54e-93	∞	5.45e-97	1.94e-95	436.68	3.19	0
OFAS014487-RA	106.02	3.59e-11	4.81e-10	∞	1.89e-11	2.19e-10	45.08	0.43	0
OFAS014502-RA	101.74	3.05e-29	7.5e-28	∞	4.55e-30	1.01e-28	129.78	1.28	0
OFAS014507-RA	34.22	2.73e-48	8.64e-47	∞	1.42e-52	4.03e-51	232.83	6.8	0
OFAS014509-RA	13.17	2.42e-06	2.12e-05	∞	1.21e-07	9.95e-07	28.01	2.13	0
OFAS014511-RA	7.91	4.37e-06	3.72e-05	33.68	9.55e-08	7.94e-07	31.13	3.93	0.92
OFAS014538-RA	6.87	7.62e-06	6.28e-05	33.99	8.22e-08	6.88e-07	31.42	4.57	0.92
OFAS014553-RA	105.14	7.09e-99	2.93e-97	2.08	5.55e-20	9.87e-19	458.25	4.36	219.93
OFAS014556-RA	115.45	3.24e-25	7.41e-24	1553.48	8.61e-26	1.76e-24	110.46	0.96	0.07
OFAS014575-RA	122.36	3.69e-104	1.56e-102	307.65	1.11e-105	4.03e-104	481.28	3.93	1.56
OFAS014622-RA	46.49	7.04e-19	1.37e-17	∞	4.89e-20	8.71e-19	84.02	1.81	0
OFAS014631-RA	13.87	2.31e-15	4e-14	3.11	1.86e-07	1.5e-06	78.16	5.63	25.17
OFAS014652-RA	92.94	3.71e-35	1e-33	317.6	6.23e-36	1.5e-34	158.08	1.7	0.5
OFAS014655-RA	271.06	6.03e-64	2.15e-62	∞	1.23e-64	3.82e-63	288.16	1.06	0
OFAS014661-RA	121.19	5.87e-188	2.83e-186	12320.8	1.42e-192	5.96e-191	876.09	7.23	0.07
OFAS014662-RA	100.88	1.07e-110	4.57e-109	3619.54	6.82e-114	2.55e-112	514.75	5.1	0.14
OFAS014669-RA	201.03	2.6e-29	6.42e-28	∞	9.99e-30	2.2e-28	128.22	0.64	0
OFAS014681-RA	529.64	7.29e-14	1.16e-12	395.92	7.7e-14	1.06e-12	56.3	0.11	0.14
OFAS014684-RA	56.19	8.18e-81	3.15e-79	179.23	9.03e-84	3.06e-82	382.33	6.8	2.13
OFAS014687-RA	7.77	1.68e-39	4.85e-38	9.36	3.36e-42	8.77e-41	257.03	33.06	27.45
OFAS014701-RA	181.29	7.52e-35	2.03e-33	∞	2.1e-35	5.02e-34	154.18	0.85	0
OFAS014712-RA	3.79	1.13e-52	3.71e-51	2.74	6.85e-37	1.66e-35	544.51	143.83	198.67
OFAS014715-RA	8.73	3.78e-11	5.05e-10	62.44	1.4e-14	2.02e-13	62.16	7.12	1
OFAS014726-RA	39.8	1.07e-25	2.47e-24	∞	1.37e-27	2.89e-26	118.46	2.98	0
OFAS014753-RA	57.7	3.1e-46	9.62e-45	3019.14	1.44e-48	3.96e-47	214.68	3.72	0.07
OFAS014769-RA	3.07	5.04e-18	9.62e-17	2.23	1.17e-11	1.38e-10	218.49	71.23	97.84
OFAS014773-RA	319.74	9.08e-24	2.02e-22	717.05	6.96e-24	1.35e-22	101.97	0.32	0.14
OFAS014776-RA	2.29	4.96e-06	4.19e-05	6.98	6.25e-15	9.27e-14	94.75	41.46	13.58
OFAS014794-RA	7.19	2.04e-23	4.49e-22	20.27	1.8e-30	4e-29	152.81	21.26	7.54
OFAS014822-RA	11.62	8.25e-17	1.52e-15	8.45	2.43e-15	3.7e-14	90.17	7.76	10.67
OFAS014830-RA	5.42	5.82e-27	1.38e-25	6.21	5.65e-29	1.23e-27	205.8	37.95	33.14
OFAS014831-RA	36.13	2.02e-12	2.96e-11	378.08	2.8e-13	3.69e-12	53.77	1.49	0.14
OFAS014832-RA	87.66	2.6e-25	5.97e-24	1572.7	4.32e-26	8.85e-25	111.83	1.28	0.07
OFAS014833-RA	162.47	9.88e-13	1.48e-11	∞	6.09e-13	7.85e-12	51.82	0.32	0
OFAS014835-RA	37.98	1.12e-14	1.87e-13	113.56	2.16e-15	3.31e-14	64.6	1.7	0.57
OFAS014840-RA	4.92	6.89e-14	1.1e-12	7.99	1.85e-17	3.1e-16	106.27	21.58	13.3
OFAS014841-RA	266.2	1.22e-07	1.24e-06	∞	1.04e-07	8.6e-07	28.3	0.11	0
OFAS014847-RA	26.57	3.21e-34	8.61e-33	130.22	2.65e-37	6.47e-36	166.67	6.27	1.28
OFAS014853-RA	2.66	5.38e-24	1.2e-22	2.78	1.59e-25	3.23e-24	360.86	135.75	129.63
OFAS014869-RA	11.49	2.36e-22	5.05e-21	38.55	1.25e-26	2.6e-25	123.34	10.74	3.2
OFAS014870-RA	3.24	1.33e-09	1.58e-08	3.04	5e-09	4.71e-08	100.8	31.15	33.14
OFAS014871-RA	3.38	5.02e-07	4.76e-06	3.76	1.13e-07	9.36e-07	66.06	19.56	17.56
OFAS014876-RA	15.78	3e-32	7.83e-31	∞	9.92e-39	2.49e-37	169.4	10.74	0
OFAS014882-RA	105.49	0	0	∞	0	0	1547.65	14.67	0
OFAS014905-RA	13.8	8.46e-10	1.03e-08	132.02	1.26e-11	1.48e-10	46.94	3.4	0.36
OFAS014932-RA	9.69	8.94e-11	1.16e-09	12.29	1.96e-11	2.27e-10	57.67	5.95	4.69
OFAS014966-RA	2.31	0.00397	0.02	9.1	2.87e-07	2.27e-06	36.89	15.95	4.05
OFAS014982-RA	4.63	1.19e-33	3.16e-32	4.42	1.44e-32	3.3e-31	289.04	62.4	65.35
OFAS014997-RA	116.03	5.72e-28	1.39e-26	∞	1.17e-28	2.53e-27	123.34	1.06	0
OFAS015018-RA	311.18	1.04e-08	1.16e-07	465.22	9.86e-09	9.08e-08	33.08	0.11	0.07
OFAS015031-RA	19.48	6.41e-32	1.66e-30	66.8	1.89e-35	4.53e-34	161.5	8.29	2.42
OFAS015097-RA	2.62	2.73e-23	6e-22	3.6	1.4e-33	3.28e-32	356.76	136.07	98.98
OFAS015115-RA	81.42	3.57e-285	1.82e-283	9495.19	1.02e-295	4.51e-294	1350.34	16.58	0.14
OFAS015172-RA	65.2	4.23e-45	1.29e-43	974.82	5.25e-47	1.43e-45	207.95	3.19	0.21
OFAS015263-RA	237.28	7.84e-78	2.98e-76	1241.62	1.3e-78	4.32e-77	353.15	1.49	0.28
OFAS015278-RA	9.04	1.3e-53	4.33e-52	25.22	2.54e-66	7.97e-65	333.54	36.89	13.23
OFAS015308-RA	6.63	1.63e-12	2.4e-11	19.65	1.44e-16	2.34e-15	79.63	12.01	4.05
OFAS015309-RA	163.13	9.54e-28	2.3e-26	284.53	5.94e-28	1.26e-26	121.39	0.74	0.43
OFAS015310-RA	87.2	2.16e-09	2.53e-08	∞	1.13e-09	1.13e-08	37.08	0.43	0
OFAS015328-RA	90.61	6.66e-16	1.18e-14	∞	2.18e-16	3.52e-15	67.43	0.74	0
OFAS015337-RA	115.81	2.17e-17	4.09e-16	∞	8.33e-18	1.41e-16	73.87	0.64	0
OFAS015399-RA	197.35	3.45e-15	5.91e-14	∞	2.13e-15	3.27e-14	62.94	0.32	0
OFAS015406-RA	10.07	6.39e-08	6.61e-07	92.86	5.89e-10	6.02e-09	39.62	3.93	0.43
OFAS015427-RA	7.7	1.52e-11	2.09e-10	39.8	2.1e-15	3.23e-14	67.92	8.82	1.71
OFAS015429-RA	33.25	3.51e-17	6.59e-16	∞	1.15e-18	1.99e-17	77.77	2.34	0
OFAS015430-RA	68.11	1.87e-98	7.66e-97	∞	8.22e-103	2.97e-101	463.42	6.8	0
OFAS015431-RA	99.97	1.58e-53	5.22e-52	∞	4.16e-55	1.23e-53	244.44	2.45	0
OFAS015447-RA	2.09	7.57e-09	8.49e-08	2.14	3.06e-09	2.94e-08	181.8	87.07	84.97
OFAS015452-RA	5.71	3.59e-18	6.86e-17	5.61	5.24e-18	8.89e-17	130.47	22.86	23.25
OFAS015459-RA	6.24	8.84e-06	7.22e-05	∞	1.19e-08	1.09e-07	32.49	5.21	0
OFAS015494-RA	12.91	2.23e-09	2.61e-08	5.4	4.77e-07	3.68e-06	45.28	3.51	8.39
OFAS015496-RA	4.74	1.77e-05	0.000141	11.45	1.63e-07	1.32e-06	35.81	7.55	3.13
OFAS015506-RA	215.71	1.77e-16	3.23e-15	483.75	1.35e-16	2.21e-15	68.8	0.32	0.14
OFAS015515-RA	124.84	6.07e-13	9.23e-12	∞	3.19e-13	4.19e-12	53.08	0.43	0
OFAS015527-RA	115.93	8.23e-91	3.3e-89	5892.81	4.25e-93	1.5e-91	419.02	3.61	0.07
OFAS015536-RA	2.53	4.19e-30	1.05e-28	3.37	5.8e-43	1.53e-41	494.84	195.39	146.84
OFAS015545-RA	89.22	1e-21	2.12e-20	102.61	8.17e-22	1.54e-20	94.85	1.06	0.92
OFAS015564-RA	63.72	1.3e-18	2.52e-17	∞	1.95e-19	3.42e-18	81.29	1.28	0
OFAS015571-RA	81.14	1.14e-10	1.47e-09	∞	5.12e-11	5.72e-10	43.13	0.53	0
OFAS015579-RA	14.26	1.66e-08	1.81e-07	24.11	3.69e-09	3.52e-08	39.42	2.76	1.64
OFAS015583-RA	3443.13	3.84e-161	1.79e-159	∞	2.79e-161	1.14e-159	732.06	0.21	0
OFAS015605-RA	4.41	2.03e-36	5.62e-35	3.4	3.85e-29	8.4e-28	325.83	73.88	95.78
OFAS015629-RA	5.47	1.35e-20	2.73e-19	13.74	1.43e-28	3.09e-27	153.4	28.07	11.16
OFAS015737-RA	26.13	1.11e-09	1.34e-08	58.6	3.14e-10	3.3e-09	41.67	1.59	0.71
OFAS015738-RA	12.51	7.79e-39	2.22e-37	21.77	6.31e-43	1.66e-41	216.73	17.33	9.95
OFAS015745-RA	41.66	2.51e-13	3.89e-12	38.56	2.94e-13	3.87e-12	57.57	1.38	1.49
OFAS015749-RA	293.23	8.32e-76	3.15e-74	4822.39	1.61e-76	5.33e-75	342.9	1.17	0.07
OFAS015751-RA	∞	6.88e-09	7.74e-08	∞	6.88e-09	6.4e-08	33.57	0	0
OFAS015757-RA	103.15	1.13e-94	4.55e-93	771.08	4.81e-97	1.71e-95	438.63	4.25	0.57
OFAS015760-RA	8.68	1.23e-41	3.61e-40	2.2	3.28e-13	4.3e-12	260.25	29.98	118.53
OFAS015807-RA	4.23	4.89e-12	7.02e-11	3.51	2.27e-10	2.41e-09	101.19	23.92	28.87
OFAS015812-RA	9.3	8.93e-40	2.58e-38	2.85	3.53e-18	6e-17	242.2	26.05	84.97
OFAS015813-RA	55.55	1.51e-72	5.63e-71	∞	1.76e-76	5.81e-75	342.51	6.17	0
OFAS015816-RA	153.75	1.06e-71	3.93e-70	∞	4.43e-73	1.46e-71	326.9	2.13	0
OFAS015823-RA	80.69	1.92e-41	5.65e-40	2654.1	6.66e-43	1.75e-41	188.72	2.34	0.07
OFAS015852-RA	117.26	6.23e-23	1.36e-21	233.75	3.31e-23	6.38e-22	99.73	0.85	0.43
OFAS015857-RA	75.96	4.87e-22	1.03e-20	∞	7.28e-23	1.39e-21	96.9	1.28	0
OFAS015878-RA	3.6	1.02e-15	1.8e-14	3.95	5.1e-17	8.44e-16	157.89	43.91	39.96
OFAS015882-RA	89.91	4.53e-38	1.28e-36	604.86	4.05e-39	1.02e-37	172.04	1.91	0.28
OFAS015905-RA	4747.19	0	0	2027.79	0	0	3027.97	0.64	1.49
OFAS015906-RA	5461.64	2.97e-128	1.33e-126	9.73	3.25e-94	1.15e-92	580.61	0.11	59.66
OFAS015962-RA	2.5	2.95e-11	3.99e-10	2.14	7.65e-09	7.1e-08	172.43	69.1	80.56
OFAS015968-RA	161.55	8.51e-24	1.89e-22	∞	3.26e-24	6.4e-23	103.05	0.64	0
OFAS015971-RA	2.81	2.69e-11	3.64e-10	2.84	1.9e-11	2.2e-10	145.3	51.77	51.2
OFAS015975-RA	71.6	6.55e-08	6.76e-07	∞	3.43e-08	2.98e-07	30.45	0.43	0
OFAS015983-RA	4.68	3.26e-05	0.00025	18.32	8.46e-08	7.07e-07	33.86	7.23	1.85
OFAS015989-RA	4603.08	3.36E-321	1.74E-319	13.68	8.32e-258	3.64e-256	1468.03	0.32	107.3
OFAS015995-RA	18.4	2.42e-18	4.65e-17	50.61	3.34e-20	5.97e-19	89.97	4.89	1.78
OFAS015998-RA	29.04	3.16e-08	3.36e-07	∞	5.63e-09	5.28e-08	33.96	1.17	0
OFAS016001-RA	8.48	1.52e-22	3.27e-21	3.47	2.11e-13	2.81e-12	137.1	16.16	39.54
OFAS016035-RA	76.3	7.49e-126	3.33e-124	2775.78	1.09e-130	4.22e-129	592.13	7.76	0.21
OFAS016043-RA	66.18	4.4e-176	2.09e-174	∞	3.6e-184	1.5e-182	837.25	12.65	0
OFAS016052-RA	175.63	9.17e-26	2.13e-24	∞	3.52e-26	7.24e-25	112.02	0.64	0
OFAS016063-RA	53.62	3.68e-105	1.56e-103	190.64	2.06e-109	7.6e-108	501.57	9.36	2.63
OFAS016072-RA	346.97	1.47e-09	1.75e-08	∞	1.25e-09	1.24e-08	36.89	0.11	0
OFAS016083-RA	77.96	3.42e-243	1.71e-241	86.64	3.97e-244	1.73e-242	1152.05	14.78	13.3
OFAS016087-RA	21.77	1.1e-07	1.11e-06	12.31	4.92e-07	3.79e-06	32.4	1.49	2.63
OFAS016101-RA	83.49	3.97e-39	1.14e-37	∞	1.69e-40	4.34e-39	177.5	2.13	0
OFAS016102-RA	78.36	5.96e-21	1.23e-19	∞	1.04e-21	1.95e-20	91.63	1.17	0
OFAS016126-RA	120.45	1.09e-110	4.67e-109	∞	1.96e-113	7.34e-112	512.21	4.25	0
OFAS016167-RA	116.46	8.8e-23	1.91e-21	38.69	1.05e-21	1.96e-20	99.05	0.85	2.56
OFAS016168-RA	306.77	5.36e-37	1.5e-35	71.66	7.02e-36	1.69e-34	163.06	0.53	2.28
OFAS016230-RA	124.47	9.24e-16	1.63e-14	930.44	4.63e-16	7.32e-15	66.16	0.53	0.07
OFAS016242-RA	34.65	1.94e-10	2.47e-09	155.42	4.55e-11	5.11e-10	44.2	1.28	0.28
OFAS016243-RA	7.99	1.54e-06	1.38e-05	34.11	2.47e-08	2.18e-07	33.96	4.25	1
OFAS016245-RA	6.52	3.49e-06	3e-05	24.36	3.17e-08	2.77e-07	34.64	5.32	1.42
OFAS016247-RA	22.37	3.34e-10	4.18e-09	317.7	2.23e-11	2.57e-10	45.18	2.02	0.14
OFAS016267-RA	50.62	5.78e-25	1.32e-23	1589.17	2.39e-26	4.94e-25	113	2.23	0.07
OFAS016306-RA	21.41	2.09e-12	3.07e-11	∞	4.6e-14	6.45e-13	56.89	2.66	0
OFAS016307-RA	13.99	1.65e-15	2.85e-14	1108.85	7.47e-19	1.29e-17	78.85	5.63	0.07
OFAS016308-RA	91.05	1.87e-34	5.04e-33	∞	1.49e-35	3.58e-34	154.86	1.7	0
OFAS016309-RA	49.41	1.34e-14	2.23e-13	886.53	2.26e-15	3.45e-14	63.04	1.28	0.07
OFAS016312-RA	14.21	3.12e-46	9.65e-45	51.43	1.06e-53	3.05e-52	252.35	17.75	4.91
OFAS016319-RA	3.25	0.000408	0.00263	40.03	1.82e-08	1.63e-07	34.15	10.52	0.85
OFAS016337-RA	967.49	4.23e-24	9.46e-23	∞	3.6e-24	7.05e-23	102.85	0.11	0
OFAS016338-RA	24.43	4.7e-08	4.9e-07	36.53	2.46e-08	2.18e-07	33.76	1.38	0.92
OFAS016343-RA	41.82	1.05e-09	1.27e-08	∞	2.53e-10	2.67e-09	40.01	0.96	0
OFAS016395-RA	59.87	2.21e-74	8.32e-73	40.35	1.24e-72	4.05e-71	350.03	5.85	8.68
OFAS016400-RA	41.24	5.24e-48	1.66e-46	534.3	3.12e-51	8.77e-50	227.95	5.53	0.43
OFAS016405-RA	77.93	4.32e-19	8.44e-18	∞	8.85e-20	1.57e-18	82.85	1.06	0
OFAS016414-RA	133.1	6.12e-32	1.59e-30	∞	1.25e-32	2.87e-31	141.49	1.06	0
OFAS016423-RA	2.89	7.3e-10	8.92e-09	2.48	3.66e-08	3.17e-07	119.64	41.46	48.28
OFAS016437-RA	93.63	9.41e-23	2.04e-21	∞	1.92e-23	3.71e-22	99.53	1.06	0
OFAS016459-RA	9.76	2.23e-12	3.25e-11	52.68	1.46e-15	2.26e-14	67.43	6.91	1.28
OFAS016476-RA	2.1	4.2e-06	3.58e-05	2.91	1.4e-09	1.38e-08	114.17	54.43	39.18
OFAS016548-RA	45.19	3.57e-31	9.13e-30	17.18	4.2e-28	8.97e-27	144.13	3.19	8.39
OFAS016550-RA	30.04	7.66e-41	2.23e-39	31.64	4.83e-41	1.25e-39	197.99	6.59	6.26
OFAS016551-RA	2.44	3.3e-75	1.25e-73	4.74	6.09e-154	2.44e-152	1358.15	555.78	286.7
OFAS016555-RA	201.94	1.94e-29	4.8e-28	∞	7.44e-30	1.64e-28	128.81	0.64	0
OFAS016570-RA	33.29	3.32e-12	4.81e-11	248.85	4.41e-13	5.73e-12	53.08	1.59	0.21
OFAS016597-RA	5.5	2.76e-26	6.45e-25	5.71	7.5e-27	1.57e-25	198.68	36.14	34.77
OFAS016619-RA	4.58	6e-19	1.17e-17	6.62	2.87e-23	5.53e-22	157.69	34.44	23.82
OFAS016654-RA	66.86	1.71e-10	2.19e-09	599.71	7.32e-11	8.06e-10	42.64	0.64	0.07
OFAS016668-RA	99.14	2.34e-302	1.2e-300	∞	1.37E-311	6.12E-310	1422.85	14.35	0
OFAS016706-RA	41.28	1.37e-35	3.74e-34	∞	3.73e-38	9.28e-37	166.77	4.04	0
OFAS016709-RA	11.03	3.33e-39	9.56e-38	9.98	4.23e-38	1.05e-36	226.29	20.52	22.68
OFAS016717-RA	77.97	2.46e-31	6.31e-30	∞	1.68e-32	3.83e-31	140.91	1.81	0
OFAS016718-RA	47.45	4.33e-15	7.38e-14	∞	5.59e-16	8.81e-15	65.58	1.38	0
OFAS016719-RA	37.9	3.33e-07	3.23e-06	∞	1.09e-07	9.03e-07	28.2	0.74	0
OFAS016737-RA	59.14	9.97e-11	1.29e-09	309.46	4.06e-11	4.57e-10	44.01	0.74	0.14
OFAS016746-RA	99.92	1.99e-17	3.75e-16	∞	6.51e-18	1.1e-16	74.36	0.74	0
OFAS016747-RA	126.79	1.04e-24	2.36e-23	216.63	6.18e-25	1.24e-23	107.83	0.85	0.5
OFAS016775-RA	198.73	1.82e-83	7.12e-82	1782.66	1.44e-84	4.91e-83	380.28	1.91	0.21
OFAS016782-RA	3.35	4.18e-10	5.2e-09	2.47	3.34e-07	2.62e-06	102.95	30.72	41.6
OFAS016796-RA	48.15	3.52e-13	5.43e-12	∞	6.2e-14	8.57e-13	56.3	1.17	0
OFAS016863-RA	3.64	1.14e-11	1.59e-10	2.58	4.01e-08	3.46e-07	111.54	30.62	43.23
OFAS016867-RA	162.09	2.66e-90	1.06e-88	∞	5.92e-92	2.07e-90	413.55	2.55	0
OFAS016873-RA	71.14	2.62e-14	4.28e-13	∞	7.35e-15	1.09e-13	60.5	0.85	0
OFAS016899-RA	5.69	4.62e-13	7.06e-12	106.24	6.13e-21	1.12e-19	90.65	15.95	0.85
OFAS016904-RA	8.29	8.2e-10	9.99e-09	15.68	1.94e-11	2.25e-10	54.65	6.59	3.48
OFAS016917-RA	54.75	1.75e-77	6.64e-76	286.51	6.39e-81	2.14e-79	366.71	6.7	1.28
OFAS016923-RA	53.89	2.06e-38	5.83e-37	∞	1.61e-40	4.14e-39	177.6	3.3	0
OFAS016941-RA	182.67	1.9e-68	6.92e-67	∞	1.5e-69	4.82e-68	310.7	1.7	0
OFAS016979-RA	2.07	2.62e-15	4.52e-14	5.06	1.29e-42	3.38e-41	348.08	168.39	68.76
OFAS016989-RA	5.73	8.77e-15	1.48e-13	12.35	2.28e-19	3.99e-18	103.63	18.07	8.39
OFAS017000-RA	301.16	9.96e-85	3.91e-83	2.14	5.55e-18	9.4e-17	384.18	1.28	179.12
OFAS017002-RA	146.87	3.18e-08	3.38e-07	∞	2.3e-08	2.04e-07	31.23	0.21	0
OFAS017006-RA	112.68	8.47e-12	1.19e-10	∞	4.45e-12	5.42e-11	47.91	0.43	0
OFAS017009-RA	18.82	1.02e-33	2.74e-32	62.04	1.58e-37	3.88e-36	172.04	9.14	2.77
OFAS017065-RA	56.3	6.95e-170	3.27e-168	11446.6	4.76e-179	1.96e-177	813.93	14.46	0.07
OFAS017076-RA	4.27	1.08e-09	1.3e-08	5.39	3.77e-11	4.26e-10	78.16	18.28	14.51
OFAS017093-RA	102.25	7.35e-303	3.78e-301	∞	8.03E-312	3.58E-310	1423.92	13.93	0
OFAS017103-RA	74.2	1.51e-21	3.16e-20	∞	2.26e-22	4.29e-21	94.65	1.28	0
OFAS017112-RA	86.59	2.79e-13	4.32e-12	∞	1.07e-13	1.45e-12	55.23	0.64	0
OFAS017113-RA	215.25	1.84e-11	2.52e-10	∞	1.33e-11	1.57e-10	45.77	0.21	0
OFAS017114-RA	118.78	1.31e-28	3.2e-27	887.9	3.31e-29	7.24e-28	126.27	1.06	0.14
OFAS017131-RA	62.16	3.17e-11	4.27e-10	∞	1.04e-11	1.23e-10	46.25	0.74	0
OFAS017174-RA	42.55	6.17e-57	2.11e-55	∞	5.59e-61	1.71e-59	271.38	6.38	0
OFAS017187-RA	126.12	1.27e-44	3.84e-43	∞	1.18e-45	3.16e-44	201.12	1.59	0
OFAS017203-RA	10.67	5.99e-10	7.36e-09	143.55	1.55e-12	1.95e-11	51.04	4.78	0.36
OFAS017218-RA	41.07	3.43e-29	8.42e-28	951.72	3.42e-31	7.68e-30	135.35	3.3	0.14
OFAS017251-RA	30.36	7.11e-10	8.7e-09	118.02	1.6e-10	1.71e-09	41.96	1.38	0.36
OFAS017252-RA	22.09	1.62e-15	2.81e-14	85.31	5.15e-17	8.51e-16	72.8	3.3	0.85
OFAS017257-RA	67.24	1.71e-07	1.7e-06	∞	8.94e-08	7.45e-07	28.59	0.43	0
OFAS017274-RA	81.04	3.02e-45	9.22e-44	∞	6.86e-47	1.86e-45	206.78	2.55	0
OFAS017275-RA	168.29	3.84e-13	5.9e-12	∞	2.37e-13	3.14e-12	53.67	0.32	0
OFAS017276-RA	231.32	9.81e-55	3.28e-53	∞	2e-55	5.89e-54	245.91	1.06	0
OFAS017305-RA	49.84	3.31e-20	6.66e-19	∞	2.3e-21	4.25e-20	90.07	1.81	0
OFAS017315-RA	97.44	0	0	6284.71	0	0	3128.19	32.1	0.5
OFAS017324-RA	54.22	1.47e-50	4.77e-49	∞	2.43e-53	6.98e-52	236.34	4.36	0
OFAS017330-RA	114.5	1.38E-311	7.13E-310	2934.45	1.76E-319	7.89E-318	1460.61	12.76	0.5
OFAS017353-RA	∞	1.53e-09	1.81e-08	57.03	4.01e-09	3.8e-08	36.5	0	0.64
OFAS017354-RA	287.31	3.84e-08	4.06e-07	85.91	5.61e-08	4.75e-07	30.54	0.11	0.36
OFAS017362-RA	6.99	4.23e-19	8.27e-18	7.62	8.92e-20	1.58e-18	124.12	17.75	16.28
OFAS017363-RA	10.69	2.86e-63	1.01e-61	6.61	5.47e-53	1.56e-51	375.11	35.08	56.74
OFAS017368-RA	125.56	8.44e-56	2.86e-54	∞	4.16e-57	1.25e-55	253.62	2.02	0
OFAS017369-RA	115.02	2.44e-69	8.98e-68	∞	4e-71	1.3e-69	317.92	2.76	0
OFAS017381-RA	73.51	1.09e-42	3.24e-41	686.85	3.27e-44	8.67e-43	195.36	2.66	0.28
OFAS017397-RA	31.85	2.86e-08	3.05e-07	∞	5.92e-09	5.54e-08	33.86	1.06	0
OFAS017430-RA	6.73	1.67e-21	3.48e-20	13.13	1.3e-26	2.7e-25	143.74	21.37	10.95
OFAS017456-RA	39.7	7.3e-12	1.03e-10	∞	1.11e-12	1.4e-11	50.65	1.28	0
OFAS017461-RA	21.41	5.01e-15	8.52e-14	6.01	8.91e-11	9.71e-10	70.55	3.3	11.73
OFAS017542-RA	26.42	6.07e-22	1.29e-20	42.99	7.3e-23	1.39e-21	103.92	3.93	2.42
OFAS017563-RA	118.18	1.38e-108	5.89e-107	128.5	8.37e-109	3.08e-107	502.55	4.25	3.91
OFAS017572-RA	9.03	9.25e-12	1.29e-10	48.32	4.8e-15	7.17e-14	65.28	7.23	1.35
OFAS017585-RA	2.81	1.39e-17	2.63e-16	2.67	1.87e-16	3.03e-15	238.59	85.05	89.52
OFAS017635-RA	149.08	4.02e-181	1.92e-179	∞	9.16e-185	3.81e-183	839.99	5.63	0
OFAS017682-RA	24.66	3.39e-38	9.6e-37	2.94	4.68e-15	6.99e-14	188.72	7.65	64.14
OFAS017703-RA	4.62	1.98e-07	1.96e-06	9.54	4.57e-10	4.71e-09	53.57	11.59	5.62
OFAS017704-RA	4.94	1.06e-32	2.78e-31	10.83	7.18e-46	1.93e-44	267.96	54.22	24.75
OFAS017739-RA	8.34	5.68e-11	7.48e-10	6.1	1.02e-09	1.02e-08	62.06	7.44	10.17
OFAS017743-RA	10.28	9.32e-64	3.31e-62	6.79	1.1e-54	3.21e-53	382.52	37.21	56.32
OFAS017794-RA	37.71	2.66e-11	3.6e-10	676.56	4.49e-12	5.46e-11	48.11	1.28	0.07
OFAS017811-RA	82.86	4.16e-22	8.88e-21	∞	7.28e-23	1.39e-21	96.9	1.17	0
OFAS017821-RA	4.99	1.82e-13	2.85e-12	3.74	5.27e-11	5.87e-10	101.78	20.41	27.23
OFAS017834-RA	145.95	6.32e-15	1.07e-13	∞	3.32e-15	5.03e-14	62.06	0.43	0
OFAS017835-RA	26.07	1.17e-09	1.4e-08	∞	1.14e-10	1.23e-09	41.57	1.59	0
OFAS017841-RA	77.34	1.81e-15	3.13e-14	∞	5.06e-16	7.99e-15	65.77	0.85	0
OFAS017847-RA	2.72	2.81e-05	0.000218	6.91	6.13e-10	6.25e-09	59.92	22.01	8.68
OFAS017852-RA	30.32	1.88e-21	3.92e-20	351.32	2.43e-23	4.68e-22	99.92	3.3	0.28
OFAS017858-RA	8.29	9.52e-18	1.8e-16	7.21	7.66e-17	1.26e-15	106.66	12.86	14.79
OFAS017871-RA	21.53	8.98e-28	2.17e-26	37.13	2.27e-29	4.97e-28	137.3	6.38	3.7
OFAS017872-RA	157.54	1.96e-30	4.95e-29	1884.22	6.12e-31	1.37e-29	133.98	0.85	0.07
OFAS017888-RA	58.44	2.68e-09	3.11e-08	524.23	1.14e-09	1.14e-08	37.28	0.64	0.07
OFAS017893-RA	16.35	1.11e-25	2.56e-24	∞	1.4e-30	3.11e-29	132.13	8.08	0
OFAS017894-RA	215.55	5.24e-56	1.78e-54	∞	9.11e-57	2.72e-55	252.05	1.17	0
OFAS017931-RA	12.67	1.24e-30	3.15e-29	17.41	1.29e-32	2.97e-31	168.33	13.29	9.67
OFAS017973-RA	2.62	1.15e-15	2.01e-14	19.12	4.65e-45	1.24e-43	232.44	88.87	12.16
OFAS017998-RA	3.89	1.17e-08	1.29e-07	4.73	6.9e-10	7e-09	74.06	19.03	15.64
OFAS018015-RA	2.1	6e-08	6.21e-07	2.24	7.04e-09	6.54e-08	158.18	75.37	70.61
OFAS018026-RA	94.69	1.13e-135	5.11e-134	∞	5.55e-140	2.2e-138	634.19	6.7	0
OFAS018061-RA	36.26	2.59e-09	3.02e-08	17.49	1.25e-08	1.14e-07	38.54	1.06	2.2
OFAS018063-RA	8.86	8.44e-12	1.19e-10	10.66	1.95e-12	2.43e-11	65.97	7.44	6.19
OFAS018068-RA	21.8	8.65e-07	7.97e-06	∞	1.34e-07	1.1e-06	27.81	1.28	0
OFAS018094-RA	101.66	5.09e-20	1.02e-18	405.3	1.97e-20	3.55e-19	86.46	0.85	0.21
OFAS018117-RA	140.12	2.18e-65	7.85e-64	4189.74	1.02e-66	3.21e-65	297.92	2.13	0.07
OFAS018128-RA	94.24	6.83e-08	7.03e-07	∞	4.2e-08	3.61e-07	30.06	0.32	0
OFAS018134-RA	239.81	1.06e-23	2.36e-22	∞	5.61e-24	1.09e-22	101.97	0.43	0
OFAS018135-RA	133.87	1.85e-59	6.4e-58	∞	9.12e-61	2.79e-59	270.4	2.02	0
OFAS018139-RA	133.1	1.44e-07	1.45e-06	∞	1.04e-07	8.6e-07	28.3	0.21	0
OFAS018174-RA	400.44	2.63e-112	1.14e-110	513.16	1.73e-112	6.46e-111	510.84	1.28	1
OFAS018175-RA	∞	2.58e-12	3.74e-11	∞	2.58e-12	3.18e-11	48.99	0	0
OFAS018192-RA	6.84	6.22e-09	7.02e-08	20.74	1.26e-11	1.49e-10	53.08	7.76	2.56
OFAS018195-RA	298.55	3.59e-29	8.79e-28	∞	1.89e-29	4.15e-28	126.95	0.43	0
OFAS018260-RA	46.51	1.34e-07	1.35e-06	∞	5.13e-08	4.36e-07	29.66	0.64	0
OFAS018293-RA	31.03	3.51e-29	8.6e-28	974.36	6.76e-32	1.53e-30	138.57	4.46	0.14
OFAS018298-RA	15.57	7.75e-20	1.54e-18	11.18	1.82e-18	3.12e-17	101	6.48	9.03
OFAS018299-RA	65.94	3.11e-19	6.09e-18	∞	4.66e-20	8.3e-19	84.12	1.28	0
OFAS018300-RA	2.03	4.14e-55	1.39e-53	3.65	5.56e-130	2.15e-128	1419.04	699.72	388.31
OFAS018302-RA	2.16	1.25e-14	2.09e-13	3.04	4.85e-24	9.47e-23	302.11	140.01	99.48
OFAS018314-RA	121.98	1.39e-26	3.26e-25	∞	3.31e-27	6.96e-26	116.71	0.96	0
OFAS018327-RA	56.18	1.04e-07	1.06e-06	∞	4.64e-08	3.97e-07	29.86	0.53	0
OFAS018333-RA	9.9	6.02e-45	1.82e-43	9.43	2.9e-44	7.71e-43	269.52	27.21	28.58
OFAS018338-RA	7.53	6.54e-20	1.31e-18	1767.57	3.99e-29	8.7e-28	125.69	16.69	0.07
OFAS018338-RC	31.65	7.93e-84	3.11e-82	92.38	3.91e-89	1.36e-87	413.85	13.08	4.48
OFAS018369-RA	219.38	1.18e-11	1.64e-10	∞	8.51e-12	1.02e-10	46.64	0.21	0
OFAS018441-RA	73.78	8.39e-15	1.41e-13	∞	2.35e-15	3.59e-14	62.75	0.85	0
OFAS018448-RA	59.66	3.99e-08	4.2e-07	223	2.22e-08	1.97e-07	31.71	0.53	0.14
OFAS018460-RA	159.87	1.46e-23	3.24e-22	∞	5.61e-24	1.09e-22	101.97	0.64	0
OFAS018515-RA	3.66	2.52e-14	4.11e-13	4.06	1.39e-15	2.16e-14	139.84	38.16	34.42
OFAS018519-RA	22.89	3.78e-174	1.78e-172	7.49	4.07e-132	1.58e-130	902.83	39.44	120.6
OFAS018570-RA	78.25	1.52e-08	1.66e-07	∞	8e-09	7.4e-08	33.28	0.43	0
OFAS018577-RA	14.33	1.5e-08	1.64e-07	39.8	1.36e-09	1.34e-08	39.62	2.76	1
OFAS018602-RA	76.49	7.43e-12	1.05e-10	343.08	3.53e-12	4.32e-11	48.79	0.64	0.14
OFAS018651-RA	20.41	8.18e-07	7.56e-06	198.3	1.36e-07	1.11e-06	28.2	1.38	0.14
OFAS018654-RA	16.75	5e-08	5.19e-07	71.56	5.1e-09	4.79e-08	35.62	2.13	0.5
OFAS018688-RA	4.91	4.96e-11	6.56e-10	7.95	8.67e-14	1.18e-12	81.97	16.69	10.31
OFAS018692-RA	4.2	1.05e-21	2.22e-20	2.93	1.79e-15	2.77e-14	195.26	46.46	66.56
OFAS018709-RA	56.45	5.13e-09	5.85e-08	∞	1.96e-09	1.92e-08	36.01	0.64	0
OFAS018715-RA	84.81	1.93e-45	5.93e-44	∞	5.11e-47	1.39e-45	207.36	2.45	0
OFAS018719-RA	12.82	3.65e-17	6.84e-16	36.15	9.19e-20	1.63e-18	89.97	7.02	2.49
OFAS018742-RA	46.16	8.73e-23	1.9e-21	∞	3.26e-24	6.4e-23	103.05	2.23	0
OFAS018773-RA	23.25	1.46e-11	2.02e-10	∞	5.8e-13	7.47e-12	51.91	2.23	0
OFAS018779-RA	82.8	7.28e-11	9.5e-10	∞	3.27e-11	3.71e-10	44.01	0.53	0
OFAS018805-RA	13.93	4.23e-09	4.85e-08	∞	5.65e-11	6.3e-10	42.94	3.08	0
OFAS018810-RA	66.3	8.14e-21	1.66e-19	80.54	5.69e-21	1.04e-19	91.63	1.38	1.14
OFAS018816-RA	109.47	2.58e-115	1.12e-113	∞	1.82e-118	6.88e-117	535.34	4.89	0
OFAS018829-RA	492.01	2.05e-24	4.59e-23	∞	1.48e-24	2.93e-23	104.61	0.21	0
OFAS018832-RA	64.39	1.36e-11	1.88e-10	224.61	6.16e-12	7.42e-11	47.91	0.74	0.21
OFAS018891-RA	4	7.38e-07	6.85e-06	29.45	2.37e-12	2.94e-11	54.45	13.61	1.85
OFAS018893-RA	7.31	4.15e-43	1.24e-41	24.64	1.48e-57	4.43e-56	289.04	39.55	11.73
OFAS018986-RA	58.52	6.17e-12	8.78e-11	∞	1.73e-12	2.16e-11	49.77	0.85	0
OFAS019164-RA	11.41	1.64e-10	2.1e-09	7.15	3.96e-09	3.76e-08	53.38	4.68	7.47
OFAS019204-RA	24.21	1.54e-13	2.41e-12	43.43	3.16e-14	4.48e-13	61.77	2.55	1.42
OFAS019228-RA	111.76	1.03e-11	1.44e-10	∞	5.43e-12	6.57e-11	47.52	0.43	0
OFAS019244-RA	75.64	5.1e-10	6.31e-09	47.12	8.18e-10	8.25e-09	40.2	0.53	0.85
OFAS019402-RA	2.2	4.17e-09	4.79e-08	4.65	2.57e-20	4.62e-19	168.23	76.33	36.19
OFAS019405-RA	13.37	3.35e-07	3.25e-06	∞	1.08e-08	9.89e-08	32.69	2.45	0
OFAS019527-RA	109.84	5.27e-09	6e-08	492.67	3.62e-09	3.45e-08	35.03	0.32	0.07
OFAS019598-RA	43.02	1.27e-15	2.22e-14	∞	1.2e-16	1.97e-15	68.6	1.59	0
OFAS025183-RA	46.34	6.41e-27	1.52e-25	∞	1.29e-28	2.78e-27	123.15	2.66	0
OFAS025205-RA	786.66	2.65e-56	9.02e-55	441.03	3.85e-56	1.14e-54	250.88	0.32	0.57
OFAS025235-RA	4.02	1.3e-12	1.93e-11	17.98	3.16e-22	5.99e-21	111.24	27.64	6.19
OFAS025250-RA	4.92	1.12e-33	2.98e-32	3.96	9.56e-29	2.07e-27	277.23	56.34	69.97
OFAS025256-RA	2.27	1.96e-20	3.97e-19	2.26	2.33e-20	4.19e-19	396.09	174.77	175.14
OFAS027078-RA	3.48	1.94e-14	3.19e-13	3.57	8.94e-15	1.32e-13	148.62	42.74	41.67
OFAS027143-RA	16.12	1.88e-06	1.66e-05	∞	1.64e-07	1.33e-06	27.42	1.7	0
OFAS027173-RA	10.15	3.13e-21	6.48e-20	4.4	1.68e-14	2.41e-13	120.9	11.91	27.45
OFAS027224-RA	2.07	0.000167	0.00115	3.98	2.62e-09	2.53e-08	79.04	38.27	19.84

## Sheet: S 2.10B FemaleOfas
Contributors: Christopher J. Holmes, Joshua B. Benoit
Table S 2.10A-F: Hemipteran sex- and stage-specific comparisons. Gene IDs, fold-change, and significance associated with all of the sex- and stage-specific comparisons. These detailed statistical tables underpin the overlapping Venn diagram regions in Figure S 2.8. The Excel sheets S 2.10A-F (MaleOfas, FemaleOfas, NymphOfas, HemiMale, HemiFemale, and NymphOfas_Focc) correspond to Figure S 2.8 par…
	Female vs. Nymph			Female vs. Male			Normalized Expression
Feature ID	Fold Change	P-value	FDR p-value correction	Fold Change	P-value	FDR p-value correction	Female	Nymph	Male
OFAS000018-RA	∞	5.25e-81	2.33e-79	3722.85	0	0	363.28	0	0.1
OFAS000019-RA	3084.41	7.99e-216	4.02e-214	10080.6	0	0	983.69	0.32	0.1
OFAS000026-RA	4.86	3.07e-13	6.95e-12	5.76	1.47e-14	2.12e-13	101.68	20.94	17.66
OFAS000048-RA	16.65	3.3e-14	7.91e-13	28.3	3.33e-15	5.03e-14	69.04	4.15	2.44
OFAS000049-RA	32.94	6.21e-22	1.93e-20	21.24	0	0	101.54	3.08	4.78
OFAS000060-RA	353.11	4.69e-91	2.1e-89	604.5	0	0	412.92	1.17	0.68
OFAS000081-RD	11.24	2.2e-15	5.67e-14	65.02	0	0	82.48	7.34	1.27
OFAS000113-RA	4.98	9.13e-10	1.6e-08	3.34	2.44e-07	1.95e-06	70.47	14.14	21.08
OFAS000114-RA	109.41	2.48e-36	9.24e-35	185.41	0	0	162.83	1.49	0.88
OFAS000174-RA	7.25	1.95e-28	6.7e-27	5.61	0	0	187.29	25.83	33.37
OFAS000215-RA	6	5.11e-22	1.6e-20	9.65	0	0	156.29	26.05	16.2
OFAS000216-RA	6.48	3.52e-80	1.56e-78	9.94	0	0	580.09	89.51	58.35
OFAS000224-RA	2.36	2.19e-09	3.71e-08	2.72	2.31e-11	2.65e-10	153.02	64.74	56.3
OFAS000246-RA	130.77	1.68e-13	3.89e-12	569.83	1.03e-13	1.4e-12	55.61	0.43	0.1
OFAS000247-RA	14.15	2.68e-21	8.26e-20	23.76	0	0	111.28	7.87	4.68
OFAS000280-RA	2.08	1.52e-08	2.37e-07	2.48	2.32e-11	2.67e-10	176.42	84.94	71.23
OFAS000342-RA	∞	2.01e-10	3.74e-09	∞	2.01e-10	2.13e-09	40.46	0	0
OFAS000449-RA	2.59	1.15e-08	1.81e-07	3.15	7.31e-11	8.05e-10	120.1	46.46	38.15
OFAS000450-RA	31.33	3.43e-18	9.86e-17	40.63	0	0	83.27	2.66	2.05
OFAS000456-RA	4.76	8.61e-96	3.91e-94	3.63	0	0	835.5	175.41	230.29
OFAS000515-RA	5.05	2.58e-23	8.3e-22	7.52	0	0	184.24	36.46	24.49
OFAS000526-RA	∞	0	0	∞	0	0	4250.25	0	0
OFAS000533-RA	4.62	4.97e-24	1.62e-22	2.4	3.03e-12	3.72e-11	202.44	43.8	84.31
OFAS000560-RA	3.16	1.23e-10	2.33e-09	3.69	2.92e-12	3.59e-11	116.61	36.89	31.62
OFAS000571-RA	2.77	4.02e-08	5.94e-07	3.46	3.61e-10	3.76e-09	100.26	36.14	28.98
OFAS000604-RA	3.25	7.88e-22	2.45e-20	4.64	0	0	251.5	77.39	54.26
OFAS000620-RA	6.81	4.17e-10	7.52e-09	4.96	1.11e-08	1.01e-07	61.51	9.04	12.39
OFAS000626-RA	4.56	1.67e-11	3.33e-10	3.35	4.48e-09	4.23e-08	90.66	19.88	27.03
OFAS000842-RA	84.06	3.66e-07	4.78e-06	68.68	4.07e-07	3.17e-06	26.81	0.32	0.39
OFAS000859-RA	2108.3	1.32e-50	5.37e-49	2296.81	0	0	224.13	0.11	0.1
OFAS000888-RA	4.11	9.82e-08	1.38e-06	4.75	1.76e-08	1.58e-07	61.65	14.99	12.98
OFAS000901-RA	3.03	4.46e-13	1e-11	2.86	2.9e-12	3.58e-11	155.65	51.45	54.45
OFAS000984-RA	178.14	7.76e-14	1.83e-12	116.44	9.99e-14	1.36e-12	56.81	0.32	0.49
OFAS000988-RA	57.12	8e-08	1.14e-06	∞	3.58e-08	3.11e-07	30.36	0.53	0
OFAS000989-RA	3.38	2.17e-10	4.01e-09	2.52	1.61e-07	1.31e-06	105.31	31.15	41.77
OFAS001034-RA	3.46	2.07e-23	6.67e-22	4.91	0	0	253.42	73.25	51.62
OFAS001191-RA	2.32	1.2e-16	3.32e-15	2.41	0	0	302.84	130.44	125.59
OFAS001198-RA	2.98	3.29e-13	7.43e-12	2.02	1.81e-07	1.46e-06	160.35	53.79	79.53
OFAS001252-RA	3.35	6.73e-10	1.2e-08	5.17	1.33e-13	1.79e-12	100.47	29.98	19.42
OFAS001289-RA	35.36	5.06e-19	1.48e-17	26.85	0	0	86.47	2.45	3.22
OFAS001343-RA	33.59	6.13e-46	2.42e-44	39.81	0	0	221.43	6.59	5.56
OFAS001366-RA	5.61	3.39e-23	1.09e-21	9.83	0	0	171.72	30.62	17.47
OFAS001396-RA	2.43	5.15e-09	8.4e-08	2.27	3.7e-08	3.21e-07	139.51	57.51	61.48
OFAS001486-RA	3.6	3.93e-12	8.15e-11	4.26	7.11e-14	9.76e-13	118.11	32.85	27.71
OFAS001489-RA	2142.08	6.18e-101	2.83e-99	1555.74	0	0	455.44	0.21	0.29
OFAS001526-RA	5.98	4.59e-78	2.03e-76	10.12	0	0	588.83	98.55	58.16
OFAS001581-RA	2.38	5.54e-11	1.07e-09	4.32	0	0	181.61	76.33	42.06
OFAS001616-RA	33.66	1.13e-143	5.48e-142	5.87	0	0	712.13	21.16	121.29
OFAS001631-RA	∞	3.35e-156	1.64e-154	3631.4	0	0	708.72	0	0.2
OFAS001653-RA	5.6	2.72e-14	6.57e-13	3.42	3.77e-10	3.92e-09	101.18	18.07	29.57
OFAS001660-RA	777.23	1.16e-19	3.45e-18	282.24	0	0	82.63	0.11	0.29
OFAS001666-RA	2.25	4.01e-07	5.2e-06	3.62	1.93e-12	2.4e-11	120.6	53.69	33.28
OFAS001674-RA	10.5	7.59e-09	1.21e-07	6.83	9.96e-08	8.26e-07	44.65	4.25	6.54
OFAS001714-RA	7.57	1.98e-25	6.55e-24	6.8	0	0	163.26	21.58	24.01
OFAS001719-RA	3.9	2.27e-18	6.54e-17	4.18	0	0	173.5	44.44	41.47
OFAS001752-RA	70.11	2.98e-154	1.46e-152	55.44	0	0	730.41	10.42	13.17
OFAS001754-RA	6.06	6.78e-21	2.06e-19	3.77	2.44e-15	3.72e-14	146.91	24.24	38.94
OFAS001767-RB	2.21	4.2e-14	1e-12	2.86	0	0	277.6	125.87	97
OFAS001813-RA	3.49	9.35e-12	1.89e-10	4.25	9.21e-14	1.26e-12	117.33	33.59	27.62
OFAS001828-RA	∞	2.47e-24	8.08e-23	∞	0	0	103.6	0	0
OFAS001829-RA	∞	1.67e-33	6.06e-32	372.72	0	0	145.48	0	0.39
OFAS001936-RA	2.47	7.98e-13	1.75e-11	3.94	0	0	203.29	82.28	51.62
OFAS001949-RA	3.25	9.39e-14	2.19e-12	2.63	8.76e-11	9.57e-10	151.17	46.46	57.48
OFAS001963-RA	8.41	1.26e-11	2.53e-10	18.32	7.08e-14	9.74e-13	66.13	7.87	3.61
OFAS002011-RA	7.19	2.81e-07	3.73e-06	7.16	2.88e-07	2.28e-06	40.53	5.63	5.66
OFAS002041-RA	4.57	6.09e-15	1.52e-13	8.36	0	0	121.52	26.58	14.54
OFAS002049-RA	7.69	1.04e-13	2.42e-12	2.92	2.56e-07	2.03e-06	82.55	10.74	28.3
OFAS002052-RA	10.35	5.36e-30	1.88e-28	2.95	5.17e-14	7.21e-13	173.93	16.8	59.04
OFAS002088-RA	244.14	8.03e-13	1.76e-11	88.66	1.4e-12	1.76e-11	51.91	0.21	0.59
OFAS002180-RA	387.28	1.64e-10	3.08e-09	210.95	1.88e-10	2e-09	41.17	0.11	0.2
OFAS002209-RA	7.86	3.27e-13	7.39e-12	11.66	7.55e-15	1.12e-13	78.5	9.99	6.73
OFAS002224-RA	2.2	4.7e-09	7.7e-08	4.01	0	0	168.17	76.54	41.96
OFAS002286-RA	4.53	2.85e-07	3.77e-06	4.49	3.14e-07	2.47e-06	52.97	11.69	11.81
OFAS002296-RA	2.09	9.71e-21	2.94e-19	3	0	0	471.79	225.27	157.11
OFAS002375-RA	7.82	7.36e-31	2.6e-29	3.74	0	0	197.82	25.3	52.89
OFAS002396-RA	2.03	5.88e-34	2.14e-32	28.52	0	0	857.12	422.68	30.06
OFAS002415-RA	14.86	4.55e-214	2.28e-212	114.51	0	0	1195.59	80.47	10.44
OFAS002446-RA	4.82	4.37e-17	1.22e-15	2.47	4.86e-09	4.58e-08	135.74	28.17	54.94
OFAS002480-RA	∞	0	0	2823.86	0	0	1928.91	0	0.68
OFAS002481-RA	∞	0	0	1626.56	0	0	6031.48	0	3.71
OFAS002482-RA	∞	0	0	2134.49	0	0	3540.9	0	1.66
OFAS002490-RA	4.01	2.9e-33	1.05e-31	4.7	0	0	320.34	79.94	68.21
OFAS002496-RA	5.47	5.15e-18	1.48e-16	4.42	8.88e-16	1.39e-14	132.54	24.24	29.96
OFAS002497-RA	7.75	5.89e-19	1.72e-17	4.68	9.55e-15	1.4e-13	117.75	15.2	25.18
OFAS002596-RA	5.82	1.89e-25	6.29e-24	3.13	6.66e-16	1.04e-14	185.66	31.89	59.33
OFAS002616-RA	2.29	2.14e-08	3.26e-07	3.05	3.91e-12	4.78e-11	141.79	61.87	46.55
OFAS002671-RA	∞	5.48e-30	1.92e-28	∞	0	0	129.41	0	0
OFAS002718-RA	4.16	1.47e-24	4.83e-23	5.78	0	0	224.98	54.11	38.94
OFAS002720-RA	2637.21	1.01e-245	5.11e-244	574.6	0	0	1121.42	0.43	1.95
OFAS002738-RA	3.96	2.17e-07	2.92e-06	8.94	6.26e-11	6.96e-10	60.23	15.2	6.73
OFAS002896-RA	9.32	1.64e-15	4.24e-14	9.32	1.55e-15	2.41e-14	88.17	9.46	9.47
OFAS003005-RA	6.5	6.06e-13	1.34e-11	7.86	5.77e-14	8.02e-13	83.55	12.86	10.64
OFAS003107-RA	3.36	6.46e-17	1.8e-15	7.36	0	0	183.81	54.75	24.98
OFAS003154-RA	2.37	7.57e-11	1.45e-09	2.59	2.44e-12	3.02e-11	180.18	76.01	69.48
OFAS003164-RA	3.17	9.94e-08	1.4e-06	6.24	3.31e-12	4.06e-11	79.78	25.19	12.78
OFAS003331-RA	434.1	9.37e-32	3.33e-30	67.56	0	0	138.44	0.32	2.05
OFAS003415-RA	9.99	2.9e-45	1.13e-43	5.33	0	0	270.77	27.11	50.84
OFAS003425-RA	2.34	5.5e-08	7.99e-07	2.3	8.84e-08	7.38e-07	128.42	54.85	55.82
OFAS003467-RA	2.65	1.89e-15	4.9e-14	5.79	0	0	224.98	85.05	38.84
OFAS003482-RA	7.11	1.74e-09	2.98e-08	7.17	1.64e-09	1.61e-08	55.96	7.87	7.81
OFAS003566-RA	3.3	6.06e-08	8.73e-07	6.15	5.65e-12	6.82e-11	78.64	23.81	12.78
OFAS003567-RA	3.22	5.07e-26	1.7e-24	4.25	0	0	306.4	95.04	72.02
OFAS003619-RA	7.93	2.46e-54	1.02e-52	10.08	0	0	355.11	44.76	35.23
OFAS003620-RA	3.41	1.1e-15	2.88e-14	3.93	0	0	166.18	48.69	42.25
OFAS003656-RA	7.8	2.23e-08	3.39e-07	6.26	1.06e-07	8.72e-07	46.43	5.95	7.42
OFAS003671-RA	4.38	3.09e-22	9.73e-21	27.59	0	0	193.84	44.22	7.03
OFAS003672-RA	2.7	5.56e-10	9.95e-09	3.37	1.13e-12	1.43e-11	132.76	49.11	39.42
OFAS003743-RA	2.21	5.95e-23	1.89e-21	2.05	0	0	473	214.42	230.2
OFAS003773-RA	2.18	2.36e-07	3.16e-06	3.4	9.39e-13	1.19e-11	132.54	60.7	39.03
OFAS003865-RA	4.77	9.1e-09	1.44e-07	5.12	4e-09	3.8e-08	63.92	13.39	12.49
OFAS003873-RA	∞	6.05e-24	1.97e-22	∞	0	0	101.82	0	0
OFAS003910-RA	4.92	2.23e-13	5.11e-12	8.86	0	0	101.97	20.73	11.51
OFAS003944-RA	61.33	4.12e-218	2.08e-216	80.98	0	0	1043.13	17.01	12.88
OFAS003945-RA	74.06	1.31e-49	5.31e-48	49.78	0	0	228.32	3.08	4.59
OFAS003946-RA	69.07	2.8e-95	1.27e-93	62.03	0	0	447.9	6.48	7.22
OFAS003984-RA	19.28	3.33e-21	1.02e-19	15.52	0	0	104.53	5.42	6.73
OFAS004025-RA	3.75	6.87e-10	1.22e-08	7.12	2.49e-14	3.55e-13	89.67	23.92	12.59
OFAS004113-RA	∞	4.39e-206	2.19e-204	4806.04	0	0	937.97	0	0.2
OFAS004159-RA	4.59	1.72e-22	5.45e-21	3.86	0	0	189.43	41.25	49.08
OFAS004177-RA	2.97	1.34e-10	2.54e-09	4.19	1.95e-14	2.8e-13	125.15	42.1	29.86
OFAS004179-RA	37.63	3.82e-29	1.32e-27	30.3	0	0	136.03	3.61	4.49
OFAS004207-RA	12.53	5.14e-74	2.26e-72	7.21	0	0	422.3	33.7	58.55
OFAS004333-RA	7.72	8.89e-29	3.07e-27	4.98	0	0	184.66	23.92	37.08
OFAS004345-RA	230.09	3.48e-49	1.4e-47	20.7	0	0	220.15	0.96	10.64
OFAS004350-RA	8.83	2.04e-10	3.79e-09	53.33	1.91e-13	2.54e-12	57.24	6.48	1.07
OFAS004391-RA	7.22	9.8e-105	4.55e-103	11.1	0	0	724.36	100.35	65.28
OFAS004459-RA	325.07	4.87e-09	7.95e-08	118.05	6.46e-09	6.03e-08	34.56	0.11	0.29
OFAS004481-RA	5.71	2.98e-15	7.61e-14	6.84	2.22e-16	3.56e-15	107.51	18.82	15.71
OFAS004482-RA	4.76	2.86e-38	1.08e-36	2.38	0	0	324.39	68.14	136.03
OFAS004554-RA	5.14	4.47e-11	8.69e-10	10.1	1.58e-14	2.27e-13	79.85	15.52	7.9
OFAS004557-RA	2.67	2.72e-10	4.98e-09	3.09	3.44e-12	4.22e-11	140.15	52.52	45.38
OFAS004572-RA	∞	1.11e-09	1.94e-08	17.29	2.39e-08	2.12e-07	37.12	0	2.15
OFAS004584-RA	1655.47	4.24e-40	1.62e-38	450.87	0	0	175.99	0.11	0.39
OFAS004634-RA	13.93	1.16e-32	4.15e-31	7.34	0	0	176.2	12.65	24.01
OFAS004673-RA	3.11	1.52e-23	4.9e-22	2.87	0	0	287.2	92.38	100.02
OFAS004678-RA	3.77	3.89e-15	9.84e-14	2.66	1.6e-10	1.72e-09	144.7	38.38	54.45
OFAS004683-RA	3.49	7.34e-35	2.7e-33	3.18	0	0	383.48	109.92	120.61
OFAS004704-RA	8.85	1.33e-45	5.21e-44	6.28	0	0	284.14	32.1	45.28
OFAS004731-RA	29.34	5.92e-258	3e-256	39.18	0	0	1303.67	44.44	33.28
OFAS004732-RA	25.12	1.38e-174	6.81e-173	21.77	0	0	894.52	35.61	41.08
OFAS004743-RA	660.03	0	0	841.15	0	0	4350.3	6.59	5.17
OFAS004744-RA	133.32	1.51e-113	7.17e-112	383.86	0	0	524.41	3.93	1.37
OFAS004749-RA	∞	5.81e-23	1.85e-21	997.57	0	0	97.34	0	0.1
OFAS004750-RA	131.43	1.73e-07	2.36e-06	35.8	4.01e-07	3.12e-06	27.94	0.21	0.78
OFAS004788-RA	2.18	1e-07	1.41e-06	2.58	6.3e-10	6.41e-09	141	64.63	54.55
OFAS004846-RA	138.94	1.86e-36	6.91e-35	61.67	0	0	162.48	1.17	2.63
OFAS004852-RA	4.44	4.07e-15	1.03e-13	3.37	4.21e-12	5.12e-11	125.93	28.38	37.37
OFAS004866-RA	4.15	1.08e-12	2.33e-11	5.54	3.11e-15	4.71e-14	109.29	26.36	19.71
OFAS004911-RA	60.47	5.26e-15	1.32e-13	109.79	2.66e-15	4.05e-14	64.28	1.06	0.59
OFAS004911-RB	∞	7.99e-09	1.27e-07	∞	7.99e-09	7.4e-08	33.28	0	0
OFAS004955-RA	2.85	1.04e-15	2.73e-14	2.69	1.24e-14	1.81e-13	206.14	72.29	76.5
OFAS005011-RA	5.76	3.17e-34	1.16e-32	11.29	0	0	255.56	44.33	22.64
OFAS005018-RA	2.01	1.48e-08	2.3e-07	2.65	3.04e-13	3.99e-12	189.14	93.87	71.43
OFAS005026-RA	46.26	7e-28	2.39e-26	43.67	0	0	127.85	2.76	2.93
OFAS005027-RA	2664.13	4.25e-125	2.03e-123	5804.7	0	0	566.44	0.21	0.1
OFAS005139-RA	6.11	1.58e-14	3.85e-13	2.86	3e-08	2.63e-07	98.13	16.05	34.35
OFAS005142-RA	9.1	2.24e-15	5.75e-14	7.71	1.55e-14	2.24e-13	88.03	9.67	11.42
OFAS005162-RA	7.52	2.62e-19	7.71e-18	5.8	0	0	121.59	16.16	20.98
OFAS005163-RA	11.8	9.45e-09	1.5e-07	14.57	3.98e-09	3.78e-08	42.66	3.61	2.93
OFAS005165-RA	2.14	4.7e-09	7.7e-08	2.73	4.6e-13	5.96e-12	178.19	83.45	65.28
OFAS005191-RA	494.88	5.38e-93	2.42e-91	616.15	0	0	420.88	0.85	0.68
OFAS005203-RA	3.18	3.56e-08	5.27e-07	5.69	2.5e-12	3.09e-11	84.9	26.68	14.93
OFAS005205-RA	4.4	9.33e-67	4.04e-65	7.92	0	0	612.58	139.37	77.38
OFAS005212-RA	3.15	5.73E-313	2.93E-311	3.09	0	0	4033.38	1280.58	1305.94
OFAS005213-RA	2079.87	4.68e-98	2.13e-96	1510.56	0	0	442.21	0.21	0.29
OFAS005233-RA	8.42	7.67e-24	2.49e-22	2.65	1.49e-10	1.6e-09	145.98	17.33	55.13
OFAS005254-RA	2.27	1.31e-09	2.26e-08	2.33	4.61e-10	4.74e-09	170.02	75.05	72.89
OFAS005337-RA	4.11	3.56e-07	4.66e-06	5.25	2.59e-08	2.29e-07	56.32	13.71	10.73
OFAS005490-RA	2.08	1.11e-10	2.1e-09	2.49	2.64e-14	3.76e-13	227.54	109.18	91.53
OFAS005521-RA	189.07	1.32e-14	3.25e-13	41.19	7.08e-14	9.74e-13	60.3	0.32	1.46
OFAS005557-RA	7.89	8.72e-14	2.05e-12	168.47	0	0	82.2	10.42	0.49
OFAS005569-RA	139.8	9.44e-21	2.86e-19	304.59	0	0	89.17	0.64	0.29
OFAS005599-RA	7.95	2.91e-12	6.1e-11	10.98	1.65e-13	2.2e-12	71.82	9.04	6.54
OFAS005627-RA	6.67	2.48e-11	4.9e-10	5.46	2.55e-10	2.69e-09	70.89	10.63	12.98
OFAS005755-RA	∞	3.37e-21	1.03e-19	∞	0	0	89.31	0	0
OFAS005767-RA	2.89	3.79e-48	1.52e-46	3.6	0	0	668.76	231.43	185.8
OFAS005816-RA	65.3	5.91e-103	2.73e-101	35.83	0	0	485.94	7.44	13.56
OFAS005885-RA	9.74	1.68e-10	3.14e-09	40.91	5.77e-13	7.45e-12	55.89	5.74	1.37
OFAS005898-RA	2.79	4.76e-50	1.94e-48	2.6	0	0	730.76	262.15	280.94
OFAS005954-RA	2.18	7.56e-13	1.66e-11	3.6	0	0	255.84	117.36	71.14
OFAS006005-RA	3.96	2.24e-07	3e-06	9.2	5.18e-11	5.78e-10	60.16	15.2	6.54
OFAS006027-RA	3.28	2.05e-13	4.7e-12	4.37	0	0	145.91	44.54	33.37
OFAS006046-RA	278.65	2.22e-110	1.04e-108	12.84	0	0	503.58	1.81	39.23
OFAS006064-RA	3.16	4.27e-14	1.02e-12	4.49	0	0	160.63	50.82	35.81
OFAS006211-RA	18.68	4.82e-07	6.19e-06	61.06	1.01e-07	8.34e-07	29.79	1.59	0.49
OFAS006214-RA	3.51	8.15e-09	1.3e-07	3.74	2.72e-09	2.62e-08	83.55	23.81	22.35
OFAS006266-RA	5.56	1.36e-41	5.23e-40	4.54	0	0	319.98	57.51	70.55
OFAS006334-RA	3.9	4.23e-07	5.47e-06	6.01	4e-09	3.8e-08	58.09	14.88	9.66
OFAS006360-RA	28.46	1.01e-17	2.89e-16	28.87	0	0	81.7	2.87	2.83
OFAS006412-RA	9.86	3.62e-22	1.14e-20	11.8	0	0	127.85	12.97	10.83
OFAS006452-RA	2.41	1.15e-09	2e-08	3.5	5.77e-15	8.6e-14	153.66	63.89	43.91
OFAS006472-RA	13.54	9.76e-17	2.71e-15	3.12	3.94e-08	3.41e-07	86.39	6.38	27.71
OFAS006514-RA	6.25	4.26e-17	1.19e-15	7.83	0	0	116.19	18.6	14.83
OFAS006533-RA	10.28	1.99e-27	6.77e-26	7.25	0	0	158.5	15.41	21.86
OFAS006554-RA	7.75	2.18e-51	8.91e-50	12.43	0	0	338.47	43.69	27.23
OFAS006568-RA	3.23	9.68e-26	3.24e-24	5.88	0	0	302.56	93.76	51.43
OFAS006599-RA	2.8	3.28e-16	8.88e-15	8.95	0	0	219.29	78.45	24.49
OFAS006629-RA	2.14	1.06e-07	1.48e-06	2.24	2.46e-08	2.18e-07	146.69	68.67	65.48
OFAS006632-RA	4.67	4.36e-11	8.48e-10	5.27	6.62e-12	7.95e-11	85.4	18.28	16.2
OFAS006645-RA	3.13	7.06e-09	1.14e-07	2.86	4.43e-08	3.8e-07	95.5	30.51	33.37
OFAS006675-RA	3	1.11e-08	1.74e-07	4.38	5.54e-12	6.69e-11	97.91	32.64	22.35
OFAS006721-RA	12.34	1.73e-08	2.67e-07	24.52	2.02e-09	1.97e-08	40.67	3.3	1.66
OFAS006784-RA	3.02	8.39e-12	1.7e-10	3.89	6e-15	8.91e-14	138.59	45.82	35.62
OFAS006790-RA	2.11	1.41e-27	4.82e-26	2.82	0	0	630	298.51	223.46
OFAS006819-RA	∞	3.8e-48	1.52e-46	1089.02	0	0	212.54	0	0.2
OFAS006848-RA	2.39	4.32e-09	7.13e-08	5.51	0	0	144.56	60.49	26.25
OFAS006865-RA	28.5	2.64e-09	4.43e-08	50.46	1.12e-09	1.11e-08	39.39	1.38	0.78
OFAS006882-RA	6.03	3.8e-46	1.51e-44	5.69	0	0	340.81	56.56	59.92
OFAS006938-RA	∞	6.66e-20	1.99e-18	40.7	0	0	83.41	0	2.05
OFAS007003-RA	3.11	6.12e-13	1.35e-11	2.63	1.26e-10	1.36e-09	148.76	47.84	56.6
OFAS007030-RA	331.43	6.91e-306	3.53e-304	155.3	0	0	1409.33	4.25	9.08
OFAS007043-RA	2.52	1.29e-07	1.79e-06	4.2	1.43e-12	1.8e-11	106.94	42.42	25.47
OFAS007061-RA	4.98	2.52e-12	5.31e-11	5.69	2.94e-13	3.86e-12	92.15	18.5	16.2
OFAS007065-RA	3.95	2.01e-12	4.29e-11	6.3	2.22e-16	3.56e-15	111.21	28.17	17.66
OFAS007080-RA	4.1	4.8e-30	1.68e-28	6.7	0	0	281.87	68.67	42.06
OFAS007122-RA	11.97	1.65e-21	5.1e-20	4.46	3.33e-14	4.72e-13	117.04	9.78	26.25
OFAS007123-RA	5.5	4.48e-24	1.46e-22	3.37	0	0	180.75	32.85	53.67
OFAS007184-RA	2.35	2.06e-08	3.13e-07	3.25	1.66e-12	2.08e-11	136.03	57.94	41.86
OFAS007209-RA	3.89	6.68e-18	1.91e-16	3.76	0	0	169.38	43.59	45.08
OFAS007227-RA	26.59	1.73e-31	6.13e-30	50.47	0	0	152.67	5.74	3.03
OFAS007244-RA	2.34	1.93e-07	2.62e-06	3.76	1.27e-12	1.6e-11	118.25	50.6	31.42
OFAS007270-RA	3.55	8.75e-08	1.24e-06	4.67	1.86e-09	1.82e-08	71.04	19.99	15.22
OFAS007703-RA	2.37	2.49e-08	3.75e-07	4.66	2.22e-16	3.56e-15	131.76	55.49	28.3
OFAS007713-RA	3.93	7.15e-13	1.57e-11	3.6	5.8e-12	6.99e-11	116.19	29.55	32.3
OFAS007740-RA	37.39	1.52e-26	5.14e-25	126.28	0	0	123.23	3.3	0.98
OFAS007744-RA	63.07	2.24e-11	4.45e-10	120.23	1.33e-11	1.56e-10	46.93	0.74	0.39
OFAS007765-RA	4.78	4.86e-19	1.42e-17	6.59	0	0	153.59	32.1	23.32
OFAS007777-RA	∞	6.1e-15	1.52e-13	∞	6e-15	8.91e-14	60.87	0	0
OFAS007825-RA	3.41	1.28e-07	1.78e-06	4.9	7.21e-10	7.3e-09	72.17	21.16	14.73
OFAS007842-RA	13.23	0	0	6.22	0	0	1866.19	141.07	300.26
OFAS007860-RA	22.54	2.54e-112	1.2e-110	22.34	0	0	579.87	25.73	25.96
OFAS007940-RA	14.66	9.48e-09	1.5e-07	11.23	2.74e-08	2.41e-07	40.53	2.76	3.61
OFAS007941-RA	20.72	9.5e-29	3.27e-27	15.61	0	0	143.21	6.91	9.17
OFAS007952-RA	3.04	1.68e-07	2.3e-06	3.61	8.71e-09	8.04e-08	80.78	26.58	22.35
OFAS007975-RA	170.7	3.65e-21	1.11e-19	∞	0	0	90.73	0.53	0
OFAS008159-RA	8.44	7.46e-15	1.85e-13	9.1	3.11e-15	4.71e-14	87.03	10.31	9.56
OFAS008195-RA	3.54	2.4e-11	4.76e-10	4.7	4.84e-14	6.77e-13	111.07	31.36	23.61
OFAS008234-RA	78.43	1.47e-08	2.29e-07	34.18	3.28e-08	2.86e-07	33.35	0.43	0.98
OFAS008238-RA	2.27	4.75e-95	2.15e-93	2.71	0	0	1967.95	867.36	724.94
OFAS008255-RA	15.68	2.1e-22	6.63e-21	10.25	0	0	115.05	7.34	11.22
OFAS008278-RA	2.86	1.04e-10	1.97e-09	3.56	2.19e-13	2.91e-12	133.18	46.56	37.37
OFAS008285-RA	11.65	2.52e-32	9.01e-31	24.55	0	0	182.03	15.63	7.42
OFAS008318-RA	2.62	1.03e-08	1.62e-07	3.15	1.02e-10	1.11e-09	118.25	45.07	37.57
OFAS008345-RA	3.21	1.15e-07	1.6e-06	3.24	9.77e-08	8.11e-07	77.79	24.24	24.01
OFAS008456-RA	9.44	1.35e-15	3.52e-14	8.54	4.22e-15	6.31e-14	88.31	9.36	10.34
OFAS008477-RA	∞	4.46e-08	6.54e-07	306.78	5.19e-08	4.41e-07	29.94	0	0.1
OFAS008556-RA	3.41	2.19e-10	4.04e-09	3.35	3.39e-10	3.55e-09	104.17	30.51	31.13
OFAS008572-RA	62.47	3.8e-61	1.62e-59	10.84	0	0	285.56	4.57	26.35
OFAS008595-RA	5.57	6.2e-15	1.54e-13	14.76	0	0	106.59	19.14	7.22
OFAS008596-RA	4.21	4.08e-07	5.29e-06	8.61	6.31e-10	6.42e-09	54.61	12.97	6.34
OFAS008642-RA	2.59	2.92e-07	3.86e-06	5.87	4.42e-14	6.2e-13	96.85	37.42	16.49
OFAS008666-RA	∞	3.3e-15	8.4e-14	90.88	9.1e-15	1.34e-13	62.08	0	0.68
OFAS008756-RA	11.81	4.37e-156	2.14e-154	6.4	0	0	916.64	77.6	143.25
OFAS008825-RA	7.1	1.6e-11	3.2e-10	7.65	7.44e-12	8.93e-11	70.18	9.89	9.17
OFAS008836-RA	7.12	2.69e-08	4.04e-07	32.6	4.25e-11	4.77e-10	47.71	6.7	1.46
OFAS008917-RA	11.02	6.13e-169	3.02e-167	11.58	0	0	1012.06	91.85	87.43
OFAS008920-RA	5.08	1.04e-11	2.11e-10	15.16	0	0	85.83	16.9	5.66
OFAS008980-RA	3.7	2.2e-14	5.33e-13	3.79	1.18e-14	1.72e-13	139.01	37.53	36.69
OFAS008994-RA	2.83	1.66e-22	5.26e-21	3.65	0	0	309.03	109.39	84.6
OFAS009020-RA	∞	1.66e-29	5.79e-28	15.9	0	0	127.21	0	8
OFAS009093-RA	∞	6.69e-43	2.59e-41	965.87	0	0	188.5	0	0.2
OFAS009094-RA	∞	1.6e-60	6.77e-59	459.92	0	0	269.28	0	0.59
OFAS009118-RA	2.73	2.66e-13	6.06e-12	6.86	0	0	181.39	66.34	26.44
OFAS009134-RA	2.37	3.78e-43	1.47e-41	4.69	0	0	805.07	339.33	171.55
OFAS009220-RA	1407.32	6.57e-67	2.85e-65	613.26	0	0	299.22	0.21	0.49
OFAS009230-RA	5.02	3.93e-28	1.34e-26	4.16	0	0	226.19	45.07	54.35
OFAS009278-RA	310.74	1.22e-101	5.62e-100	338.53	0	0	462.48	1.49	1.37
OFAS009324-RA	1210.67	9.05e-86	4.05e-84	∞	0	0	386.11	0.32	0
OFAS009346-RA	6.64	5.64e-11	1.09e-09	21.26	1.29e-14	1.87e-13	68.48	10.31	3.22
OFAS009381-RA	2.48	3.8e-29	1.32e-27	1684.48	0	0	493.12	198.48	0.29
OFAS009415-RA	2.37	1.21e-08	1.89e-07	3.5	1.23e-13	1.66e-12	138.59	58.58	39.62
OFAS009451-RA	∞	7.86e-15	1.95e-13	618.65	9.1e-15	1.34e-13	60.37	0	0.1
OFAS009494-RA	38.53	1.18e-35	4.39e-34	430.29	0	0	167.95	4.36	0.39
OFAS009519-RA	17.12	3.34e-08	4.97e-07	12.87	8.3e-08	6.95e-07	36.41	2.13	2.83
OFAS009549-RA	3.01	3.81e-07	4.96e-06	5.85	1.73e-11	2.02e-10	77.08	25.62	13.17
OFAS009569-RA	1441.8	1.59e-301	8.08e-300	14136.5	0	0	1379.47	0.96	0.1
OFAS009625-RA	4.22	3.29e-25	1.09e-23	2.73	2.22e-16	3.56e-15	228.47	54.11	83.63
OFAS009636-RA	2.45	2.01e-09	3.41e-08	3.47	5.35e-14	7.45e-13	144.06	58.68	41.57
OFAS009666-RA	3.52	8.42e-12	1.71e-10	2.67	8.36e-09	7.74e-08	116.83	33.17	43.81
OFAS009681-RA	3.68	1.02e-08	1.61e-07	5.13	6.46e-11	7.16e-10	78.64	21.37	15.32
OFAS009830-RA	7.92	9.12e-30	3.17e-28	9.75	0	0	189.43	23.92	19.42
OFAS009833-RA	∞	1.13e-26	3.84e-25	∞	0	0	114.27	0	0
OFAS009835-RA	21.33	7.34e-09	1.18e-07	78.99	1.12e-09	1.12e-08	38.54	1.81	0.49
OFAS009860-RA	3.26	9.27e-58	3.88e-56	7.48	0	0	696.63	213.47	93.09
OFAS009907-RA	3.21	1.35e-07	1.87e-06	5.06	1.25e-10	1.34e-09	77.01	24.03	15.22
OFAS009955-RA	5.03	2.67e-11	5.25e-10	7.08	2.48e-13	3.28e-12	82.91	16.48	11.71
OFAS009963-RA	∞	2.8e-07	3.72e-06	135.17	3.78e-07	2.96e-06	26.38	0	0.2
OFAS009968-RA	2.34	7.81e-10	1.38e-08	3.2	1.42e-14	2.06e-13	164.47	70.27	51.43
OFAS009973-RA	8840.33	0	0	875.53	0	0	15036.7	1.7	17.17
OFAS010003-RA	3.4	1.53e-26	5.15e-25	3.03	0	0	294.88	86.64	97.29
OFAS010074-RA	3.36	2.97e-13	6.73e-12	5.81	0	0	140.01	41.67	24.1
OFAS010118-RA	2.57	8.14e-09	1.3e-07	5.94	0	0	124.08	48.37	20.88
OFAS010211-RA	681.58	3.07e-33	1.11e-31	1485.06	0	0	144.92	0.21	0.1
OFAS010212-RA	934.42	2.5e-23	8.04e-22	∞	0	0	99.34	0.11	0
OFAS010213-RA	12.04	1.71e-08	2.65e-07	22.09	2.28e-09	2.21e-08	40.96	3.4	1.85
OFAS010214-RA	13673.2	3.34E-318	1.71E-316	∞	0	0	1453.56	0.11	0
OFAS010215-RA	∞	5.4e-17	1.51e-15	719.21	0	0	70.18	0	0.1
OFAS010218-RA	306.51	6.52e-30	2.28e-28	39.28	0	0	130.34	0.43	3.32
OFAS010219-RA	∞	0	0	∞	0	0	14009.1	0	0
OFAS010220-RA	∞	9.18e-121	4.38e-119	∞	0	0	545.89	0	0
OFAS010253-RA	4.9	7.3e-09	1.17e-07	7.49	8.66e-11	9.47e-10	63.57	12.97	8.49
OFAS010271-RA	6.39	8.56e-10	1.51e-08	6.14	1.27e-09	1.26e-08	61.15	9.57	9.95
OFAS010379-RA	2005.29	1.43e-233	7.24e-232	2730.75	0	0	1065.89	0.53	0.39
OFAS010457-RA	209.89	9.86e-26	3.29e-24	103.94	0	0	111.57	0.53	1.07
OFAS010458-RA	352.5	2.63e-42	1.01e-40	213.34	0	0	187.37	0.53	0.88
OFAS010459-RA	29.88	5.05e-55	2.09e-53	40.69	0	0	269.99	9.04	6.64
OFAS010480-RA	6.61	1.87e-08	2.87e-07	7.3	8.7e-09	8.03e-08	50.56	7.65	6.93
OFAS010484-RA	4.67	1.4e-10	2.64e-09	9.64	1.67e-14	2.4e-13	80.92	17.33	8.39
OFAS010491-RA	5.46	2.44e-19	7.19e-18	7.5	0	0	143.35	26.26	19.13
OFAS010514-RA	375.24	3.16e-10	5.75e-09	102.2	4.85e-10	4.99e-09	39.89	0.11	0.39
OFAS010524-RA	4.82	4.63e-26	1.56e-24	6.61	0	0	214.24	44.44	32.4
OFAS010545-RA	2.47	4.42e-46	1.75e-44	3.21	0	0	802.94	324.56	249.81
OFAS010836-RA	3.96	6.02e-15	1.5e-13	6.13	0	0	136.45	34.44	22.25
OFAS010842-RA	2.48	3.53e-10	6.4e-09	33.06	0	0	154.87	62.4	4.68
OFAS010859-RA	4.15	8.68e-09	1.38e-07	12.84	6.17e-14	8.55e-13	71.39	17.22	5.56
OFAS010875-RA	2.65	2.78e-13	6.33e-12	3.5	0	0	189.57	71.54	54.16
OFAS010889-RA	4.56	1.36e-08	2.12e-07	7.96	3.61e-11	4.09e-10	64.49	14.14	8.1
OFAS010912-RA	2.36	1.09e-07	1.53e-06	3.99	1.89e-13	2.52e-12	120.6	51.03	30.25
OFAS010988-RA	50.94	1.04e-30	3.66e-29	48.09	0	0	140.79	2.76	2.93
OFAS011041-RA	3.2	5.57e-09	9.04e-08	3.99	7.57e-11	8.33e-10	94.29	29.45	23.61
OFAS011078-RA	6.07	2.26e-13	5.17e-12	4.02	1.95e-10	2.07e-09	89.74	14.78	22.35
OFAS011083-RA	6.47	5.17e-23	1.65e-21	6.48	0	0	157.57	24.34	24.3
OFAS011125-RA	4.86	1.79e-17	5.05e-16	4.71	0	0	138.37	28.49	29.37
OFAS011147-RA	8.11	3.69e-09	6.12e-08	7.55	6.13e-09	5.73e-08	50.84	6.27	6.73
OFAS011260-RA	585.94	3.48e-15	8.84e-14	638.33	3.33e-15	5.03e-14	62.29	0.11	0.1
OFAS011261-RA	∞	8.85e-14	2.07e-12	284.92	1.19e-13	1.61e-12	55.61	0	0.2
OFAS011283-RA	10	4.6e-34	1.68e-32	4.65	0	0	201.02	20.09	43.23
OFAS011290-RA	4.16	9.48e-11	1.81e-09	6.65	5.42e-14	7.54e-13	90.16	21.69	13.56
OFAS011301-RA	3.12	3.94e-11	7.69e-10	14.67	0	0	124.58	39.87	8.49
OFAS011303-RA	588.61	3.01e-15	7.68e-14	∞	2.66e-15	4.05e-14	62.57	0.11	0
OFAS011384-RA	∞	1.23e-17	3.5e-16	149.82	0	0	73.1	0	0.49
OFAS011423-RA	8.44	1.04e-10	1.98e-09	11.4	1.2e-11	1.41e-10	60.09	7.12	5.27
OFAS011520-RA	4.33	3.84e-14	9.2e-13	4.79	4e-15	5.99e-14	119.17	27.53	24.88
OFAS011521-RA	13.22	2.77e-138	1.33e-136	16.59	0	0	788.43	59.64	47.52
OFAS011522-RA	10.56	8.94e-08	1.26e-06	18.63	1.22e-08	1.11e-07	38.18	3.61	2.05
OFAS011637-RA	19.85	2.05e-29	7.12e-28	7.46	0	0	147.69	7.44	19.81
OFAS011723-RA	315.08	6.22e-132	2.99e-130	46.46	0	0	602.91	1.91	12.98
OFAS011729-RA	237.93	6.45e-40	2.45e-38	∞	0	0	177.06	0.74	0
OFAS011789-RA	12.14	1.81e-37	6.77e-36	107.77	0	0	210.33	17.33	1.95
OFAS011834-RA	2.08	2.49e-07	3.32e-06	2.27	1.59e-08	1.43e-07	146.76	70.69	64.6
OFAS011840-RA	3.14	7.14e-111	3.36e-109	4.74	0	0	1416.87	450.53	298.8
OFAS011884-RA	4	4.75e-21	1.45e-19	4.07	0	0	197.11	49.33	48.4
OFAS011893-RA	1012.79	3.88e-142	1.87e-140	2206.7	0	0	646	0.64	0.29
OFAS011918-RA	3.18	5.81e-15	1.45e-13	4.36	0	0	170.8	53.79	39.13
OFAS011941-RA	4	1.03e-12	2.23e-11	4.43	1.12e-13	1.52e-12	112.78	28.17	25.47
OFAS011967-RA	2.36	2.12e-12	4.51e-11	3.72	0	0	211.54	89.62	56.79
OFAS012006-RA	14.82	1.84e-20	5.53e-19	4.21	1.93e-12	2.4e-11	105.52	7.12	25.08
OFAS012059-RA	26.63	1.9e-25	6.3e-24	138.61	0	0	121.73	4.57	0.88
OFAS012101-RA	2.77	1.58e-08	2.45e-07	2.71	2.58e-08	2.28e-07	106.73	38.59	39.42
OFAS012108-RA	8052.6	3.43e-188	1.7e-186	2924.21	0	0	856.05	0.11	0.29
OFAS012109-RA	∞	3.16e-193	1.57e-191	4503.27	0	0	878.88	0	0.2
OFAS012110-RA	2381.2	6.2e-57	2.59e-55	2594.12	0	0	253.14	0.11	0.1
OFAS012111-RA	258.52	1.69e-13	3.91e-12	563.27	1.42e-13	1.91e-12	54.97	0.21	0.1
OFAS012112-RA	∞	3.59e-67	1.56e-65	∞	0	0	299.79	0	0
OFAS012120-RA	2.33	5.25e-24	1.71e-22	2.6	0	0	448.75	192.84	172.72
OFAS012141-RA	3949.05	3.01e-93	1.35e-91	∞	0	0	419.81	0.11	0
OFAS012184-RA	7.3	4.11e-54	1.69e-52	3.2	0	0	366.2	50.18	114.27
OFAS012259-RA	9.48	4.36e-07	5.64e-06	10.04	3.41e-07	2.68e-06	35.27	3.72	3.51
OFAS012283-RA	44.98	3.15e-21	9.66e-20	5.33	3.12e-13	4.1e-12	95.64	2.13	17.96
OFAS012325-RA	5.42	5.39e-15	1.35e-13	3.77	9.44e-12	1.12e-10	108.86	20.09	28.88
OFAS012400-RA	14.84	5.77e-115	2.75e-113	11.14	0	0	637.19	42.95	57.18
OFAS012426-RA	6.09	4.04e-14	9.65e-13	4.34	1.31e-11	1.54e-10	95.21	15.63	21.96
OFAS012428-RA	4.07	9.55e-22	2.96e-20	7.62	0	0	200.88	49.33	26.35
OFAS012460-RA	10.91	2.5e-28	8.58e-27	25.81	0	0	161.2	14.78	6.25
OFAS012619-RA	75.17	6.53e-32	2.33e-30	368.53	0	0	143.85	1.91	0.39
OFAS012620-RA	∞	3.76e-07	4.91e-06	∞	3.76e-07	2.94e-06	25.81	0	0
OFAS012621-RA	∞	6.92e-10	1.23e-08	389.85	8.04e-10	8.1e-09	38.04	0	0.1
OFAS012622-RA	335.58	8.96e-56	3.73e-54	284.35	0	0	249.73	0.74	0.88
OFAS012637-RA	1311.72	0	0	459.32	0	0	5020.05	3.83	10.93
OFAS012649-RA	9.48	7.48e-20	2.23e-18	16.82	0	0	114.91	12.12	6.83
OFAS012690-RA	6.84	4.79e-13	1.07e-11	6.79	5.24e-13	6.78e-12	82.2	12.01	12.1
OFAS012691-RA	6.01	2.62e-10	4.8e-09	4.4	1.1e-08	1.01e-07	67.05	11.16	15.22
OFAS012699-RA	16.14	6.11e-16	1.63e-14	12.44	3.77e-15	5.67e-14	78.93	4.89	6.34
OFAS012775-RA	4.93	6.1e-22	1.9e-20	13.42	0	0	175.49	35.61	13.08
OFAS012778-RA	2.42	4.07e-08	6e-07	2.48	2.11e-08	1.87e-07	123.37	50.92	49.67
OFAS012848-RA	9088.69	3.71e-212	1.86e-210	∞	0	0	966.2	0.11	0
OFAS012849-RA	∞	0	0	3217.14	0	0	1569.68	0	0.49
OFAS012850-RA	∞	1.27e-13	2.96e-12	∞	1.27e-13	1.71e-12	54.89	0	0
OFAS012851-RA	∞	0	0	∞	0	0	1813.86	0	0
OFAS012852-RA	∞	0	0	∞	0	0	2028.32	0	0
OFAS012960-RA	3.58	4.42e-11	8.59e-10	2.5	1.54e-07	1.25e-06	106.94	29.87	42.74
OFAS012988-RA	5.96	1.46e-20	4.41e-19	3.02	2.53e-12	3.13e-11	145.7	24.45	48.21
OFAS012990-RA	7.06	1.19e-46	4.74e-45	10.78	0	0	318.77	45.18	29.57
OFAS012992-RA	4.37	3.49e-08	5.18e-07	4.6	1.92e-08	1.72e-07	62.79	14.35	13.66
OFAS013050-RA	3.42	3.28e-08	4.88e-07	3.3	5.94e-08	5.02e-07	78.86	23.07	23.91
OFAS013126-RA	18.56	5.72e-13	1.27e-11	17.9	6.7e-13	8.62e-12	61.15	3.3	3.42
OFAS013128-RA	12.56	4.74e-10	8.51e-09	46.04	1.02e-11	1.21e-10	49.42	3.93	1.07
OFAS013140-RA	26.09	3.25e-10	5.91e-09	34.98	1.77e-10	1.89e-09	44.37	1.7	1.27
OFAS013150-RA	3.71	7.35e-08	1.05e-06	3.93	3.27e-08	2.85e-07	68.97	18.6	17.56
OFAS013151-RA	2.01	6.97e-09	1.12e-07	2.51	7.14e-13	9.16e-12	199.53	99.4	79.63
OFAS013202-RA	21.8	2.71e-11	5.32e-10	19.35	4.03e-11	4.54e-10	50.98	2.34	2.63
OFAS013226-RA	3.26	3.43e-07	4.5e-06	10.35	4.09e-13	5.34e-12	70.68	21.69	6.83
OFAS013244-RA	13.2	2.55e-12	5.37e-11	28.75	9.02e-14	1.23e-12	61.72	4.68	2.15
OFAS013313-RA	2.41	3.18e-20	9.54e-19	2.2	0	0	351.55	146.07	160.03
OFAS013326-RA	3.5	7.88e-15	1.95e-13	3.38	2.49e-14	3.55e-13	151.95	43.37	44.99
OFAS013363-RA	3.63	5.55e-10	9.94e-09	3.77	2.72e-10	2.87e-09	93.43	25.73	24.79
OFAS013419-RA	21.26	1.19e-55	4.93e-54	486.28	0	0	284.71	13.39	0.59
OFAS013421-RA	8.95	1.33e-38	5.04e-37	7.04	0	0	237.85	26.58	33.76
OFAS013549-RA	5.36	8.58e-43	3.32e-41	8.48	0	0	336.97	62.83	39.72
OFAS013665-RA	2.22	7.19e-08	1.03e-06	2.22	7.36e-08	6.19e-07	138.8	62.4	62.45
OFAS013673-RA	4.92	7.29e-12	1.49e-10	8.14	5.77e-15	8.6e-14	88.95	18.07	10.93
OFAS013702-RA	4.14	7.03e-25	2.31e-23	26.99	0	0	229.11	55.39	8.49
OFAS013753-RA	10.41	1.12e-45	4.42e-44	7.07	0	0	269.92	25.94	38.15
OFAS013782-RA	4.49	2.86e-25	9.45e-24	7.68	0	0	218.23	48.58	28.4
OFAS013798-RA	7.74	3.6e-35	1.33e-33	10.62	0	0	227.97	29.45	21.47
OFAS013815-RA	2.12	8.24e-20	2.45e-18	2.85	0	0	439.44	207.72	154.08
OFAS013828-RA	7104.36	0	0	4643.76	0	0	2265.74	0.32	0.49
OFAS013854-RA	2.36	3.56e-08	5.27e-07	2.42	1.83e-08	1.64e-07	130.05	55.07	53.77
OFAS013908-RA	2.06	1.87e-08	2.86e-07	5.43	0	0	176.49	85.47	32.49
OFAS013909-RA	2.5	1.58e-07	2.17e-06	6.34	6.66e-16	1.04e-14	107.02	42.84	16.88
OFAS013933-RA	8.99	4.04e-21	1.23e-19	17.1	0	0	125.15	13.93	7.32
OFAS013934-RA	11.57	6.88e-21	2.09e-19	11.61	0	0	114.41	9.89	9.86
OFAS013937-RA	65.35	3.78e-16	1.02e-14	711.92	0	0	69.47	1.06	0.1
OFAS013944-RA	2.74	4.62e-07	5.96e-06	11.29	4.44e-16	7.03e-15	85.97	31.36	7.61
OFAS013959-RA	3.2	1.65e-49	6.68e-48	3.37	0	0	607.82	190.08	180.53
OFAS014038-RA	3.36	2.28e-07	3.06e-06	6.62	3.16e-11	3.6e-10	70.4	20.94	10.64
OFAS014078-RA	3.14	1.73e-08	2.67e-07	3.41	3.62e-09	3.45e-08	90.16	28.7	26.44
OFAS014084-RA	66.46	2.4e-22	7.6e-21	4.5	2.56e-12	3.16e-11	98.91	1.49	21.96
OFAS014108-RA	2.99	2.46e-08	3.71e-07	3.8	2.24e-10	2.38e-09	93.72	31.36	24.69
OFAS014120-RA	4.47	1.64e-21	5.06e-20	2.92	1.27e-14	1.84e-13	184.09	41.14	62.94
OFAS014124-RA	1112.79	5.7e-79	2.52e-77	1818.43	0	0	354.89	0.32	0.2
OFAS014192-RA	2.36	1.41e-13	3.27e-12	2.62	6.66e-16	1.04e-14	235.01	99.72	89.68
OFAS014207-RA	487.54	7.51e-103	3.46e-101	∞	0	0	466.46	0.96	0
OFAS014220-RA	2.87	3.84e-08	5.67e-07	2.89	3.37e-08	2.93e-07	96.07	33.49	33.28
OFAS014297-RA	787.94	6.54e-20	1.96e-18	∞	0	0	83.76	0.11	0
OFAS014303-RA	9.92	2.4e-09	4.05e-08	11.56	1.04e-09	1.04e-08	48.49	4.89	4.2
OFAS014307-RA	150.4	1.13e-25	3.77e-24	67.47	0	0	111.92	0.74	1.66
OFAS014411-RA	4.15	1.81e-07	2.46e-06	9.54	6.88e-11	7.59e-10	58.66	14.14	6.15
OFAS014432-RA	∞	1.98e-16	5.46e-15	∞	2.22e-16	3.56e-15	67.62	0	0
OFAS014434-RA	10.75	3.48e-11	6.8e-10	20.6	1.29e-12	1.62e-11	58.31	5.42	2.83
OFAS014435-RA	2.9	8.03e-19	2.34e-17	4.03	0	0	245.6	84.62	60.99
OFAS014464-RA	15.67	3.87e-72	1.69e-70	38.95	0	0	391.51	24.98	10.05
OFAS014483-RA	6.79	1.22e-16	3.37e-15	5	3.06e-14	4.35e-13	108.22	15.95	21.66
OFAS014485-RA	4.02	1.77e-100	8.06e-99	4.47	0	0	1001.25	249.08	224.24
OFAS014486-RA	3.56	1.01e-66	4.38e-65	2.59	0	0	736.45	206.66	284.55
OFAS014504-RA	410.02	4.77e-11	9.24e-10	∞	4.05e-11	4.56e-10	43.59	0.11	0
OFAS014505-RA	∞	2.88e-30	1.01e-28	66.97	0	0	130.69	0	1.95
OFAS014534-RA	1226.38	1.6e-58	6.71e-57	80.97	0	0	260.75	0.21	3.22
OFAS014589-RA	6.41	4.03e-14	9.63e-13	6.25	5.88e-14	8.17e-13	92.72	14.46	14.83
OFAS014608-RA	10.24	1.49e-37	5.6e-36	29.81	0	0	221.07	21.58	7.42
OFAS014611-RA	4.46	4.16e-23	1.33e-21	3.46	0	0	199.45	44.76	57.57
OFAS014639-RA	3.71	1e-18	2.9e-17	4	0	0	185.73	50.07	46.45
OFAS014688-RA	3.23	1.44e-10	2.71e-09	5.67	6.66e-16	1.04e-14	112.78	34.87	19.91
OFAS014720-RA	6.43	5.43e-27	1.84e-25	4.93	0	0	187.44	29.13	38.06
OFAS014727-RA	3.53	6.19e-09	1e-07	3.83	1.51e-09	1.49e-08	84.4	23.92	22.05
OFAS014771-RA	15.1	6.8e-54	2.79e-52	21.08	0	0	292.11	19.35	13.86
OFAS014772-RA	20.05	1.11e-17	3.15e-16	25.7	0	0	85.26	4.25	3.32
OFAS014819-RA	53.11	3.44e-33	1.24e-31	5.76	0	0	152.45	2.87	26.44
OFAS014821-RA	895.85	6.78e-64	2.92e-62	225.22	0	0	285.71	0.32	1.27
OFAS014860-RA	2.82	4.5e-08	6.58e-07	4.07	2.73e-11	3.12e-10	97.2	34.44	23.91
OFAS014873-RA	2290.01	1.07e-160	5.26e-159	∞	0	0	730.34	0.32	0
OFAS014936-RA	3.26	5.63e-10	1.01e-08	3.01	3.25e-09	3.11e-08	104.6	32.1	34.74
OFAS015024-RA	8.04	3.87e-11	7.56e-10	6.19	4.72e-10	4.86e-09	64.07	7.97	10.34
OFAS015049-RA	2.74	1.69e-10	3.17e-09	4.06	2e-15	3.07e-14	138.23	50.5	34.06
OFAS015050-RA	11.2	1.04e-14	2.55e-13	9.05	7.33e-14	1.01e-12	78.57	7.02	8.68
OFAS015064-RA	31.66	1.62e-64	6.97e-63	21.33	0	0	316.35	9.99	14.83
OFAS015092-RA	2.54	2.82e-08	4.22e-07	3.73	2.08e-12	2.58e-11	116.9	46.03	31.32
OFAS015112-RA	2301.6	2.55e-108	1.19e-106	10.97	0	0	489.36	0.21	44.6
OFAS015204-RA	11.1	2.33e-15	5.97e-14	4.76	6.76e-11	7.48e-10	82.63	7.44	17.37
OFAS015253-RA	21.37	3.38e-10	6.15e-09	155.21	2.46e-11	2.82e-10	45.44	2.13	0.29
OFAS015254-RA	25.79	3.59e-58	1.51e-56	141.82	0	0	290.61	11.27	2.05
OFAS015257-RA	24.33	1.23e-46	4.89e-45	103.73	0	0	232.8	9.57	2.24
OFAS015270-RA	2.08	1.42e-41	5.45e-40	7.62	0	0	1006.09	484.76	132.03
OFAS015281-RA	27.09	5.96e-22	1.86e-20	42.5	0	0	103.67	3.83	2.44
OFAS015288-RA	2.66	2.46e-11	4.87e-10	4.81	0	0	157.64	59.32	32.79
OFAS015305-RA	21816.7	0	0	∞	0	0	2319.28	0.11	0
OFAS015351-RA	5.54	5.22e-16	1.39e-14	11.72	0	0	115.48	20.84	9.86
OFAS015356-RA	6	8.62e-24	2.8e-22	2.77	9.94e-13	1.26e-11	169.8	28.28	61.38
OFAS015357-RA	3.29	2.15e-17	6.06e-16	3.81	0	0	193.77	58.89	50.84
OFAS015390-RA	5.61	1.27e-15	3.32e-14	5.01	1.15e-14	1.69e-13	111.57	19.88	22.25
OFAS015482-RA	2.6	5.92e-18	1.7e-16	2.11	8.66e-13	1.1e-11	273.19	105.24	129.69
OFAS015484-RA	2.99	1.11e-17	3.16e-16	2.93	0	0	221.21	74.1	75.43
OFAS015514-RA	4.46	1.96e-37	7.31e-36	3.49	0	0	332.64	74.63	95.24
OFAS015526-RA	231.54	1.44e-33	5.22e-32	∞	0	0	147.69	0.64	0
OFAS015640-RA	16.25	5.48e-23	1.75e-21	85.98	0	0	117.47	7.23	1.37
OFAS015642-RA	18.67	2.2e-107	1.03e-105	40.26	0	0	569.71	30.51	14.15
OFAS015721-RA	2.36	9.32e-10	1.63e-08	3.11	6.57e-14	9.07e-13	161.06	68.36	51.72
OFAS015744-RA	4.02	1.24e-17	3.52e-16	2.37	6.83e-10	6.94e-09	161.63	40.18	68.11
OFAS015756-RA	2.96	1.22e-07	1.7e-06	5.3	6.25e-12	7.52e-11	85.33	28.81	16.1
OFAS015792-RA	5.05	6.87e-74	3.01e-72	3.43	0	0	615.93	122.04	179.75
OFAS015859-RA	382.73	8.17e-46	3.22e-44	231.64	0	0	203.44	0.53	0.88
OFAS015860-RA	798.19	2.4e-112	1.14e-110	745.34	0	0	509.12	0.64	0.68
OFAS015861-RA	450.15	5.4e-12	1.11e-10	490.4	5.32e-12	6.45e-11	47.85	0.11	0.1
OFAS015865-RA	2.33	2.1e-16	5.78e-15	4.18	0	0	296.02	127.04	70.84
OFAS015886-RA	5.1	2.19e-33	7.92e-32	3.3	0	0	268.29	52.62	81.29
OFAS015892-RA	5.73	2.95e-74	1.3e-72	22.39	0	0	572.41	99.82	25.57
OFAS015931-RA	25.08	3.52e-32	1.26e-30	15.06	0	0	157.29	6.27	10.44
OFAS015948-RA	91.55	1.4e-32	5.01e-31	12.68	0	0	145.98	1.59	11.51
OFAS015978-RA	184.61	2.72e-14	6.57e-13	46.41	1.1e-13	1.49e-12	58.88	0.32	1.27
OFAS015979-RA	3.15	2.17e-10	4.01e-09	4.63	3.2e-14	4.53e-13	113.91	36.14	24.59
OFAS015997-RA	114	3.74e-84	1.67e-82	158.97	0	0	387.82	3.4	2.44
OFAS015999-RA	41.3	8.85e-26	2.97e-24	121.47	0	0	118.53	2.87	0.98
OFAS016029-RA	2.48	4.65e-11	9.03e-10	4.96	0	0	170.44	68.67	34.35
OFAS016030-RA	2.59	2.24e-17	6.32e-16	4.48	0	0	263.88	101.74	58.84
OFAS016062-RA	1829.38	3.9e-44	1.52e-42	221.44	0	0	194.48	0.11	0.88
OFAS016079-RA	37063.8	0	0	∞	0	0	3940.16	0.11	0
OFAS016141-RA	2.34	2.4e-10	4.42e-09	2.11	1.04e-08	9.55e-08	174.28	74.42	82.55
OFAS016155-RA	4.11	4.33e-14	1.03e-12	3.23	1.99e-11	2.31e-10	123.73	30.09	38.35
OFAS016172-RA	12139.3	0	0	1653.09	0	0	6452.5	0.53	3.9
OFAS016176-RA	∞	2.39e-08	3.61e-07	319.16	2.78e-08	2.44e-07	31.14	0	0.1
OFAS016177-RA	1274.88	2.96e-31	1.04e-29	106.84	0	0	135.53	0.11	1.27
OFAS016178-RA	∞	1.4e-14	3.42e-13	∞	1.4e-14	2.03e-13	59.23	0	0
OFAS016264-RA	315.04	8.43e-09	1.34e-07	28.6	4.03e-08	3.48e-07	33.49	0.11	1.17
OFAS016277-RA	2.86	2.99e-17	8.4e-16	2.14	3.1e-11	3.53e-10	228.04	79.84	106.56
OFAS016421-RA	3.57	1.39e-25	4.62e-24	5.91	0	0	269.71	75.48	45.67
OFAS016466-RA	10.74	1.2e-23	3.89e-22	20.42	0	0	133.54	12.44	6.54
OFAS016501-RA	3.73	1.38e-65	5.94e-64	12.84	0	0	691.51	185.19	53.87
OFAS016515-RA	2.88	6.68e-12	1.37e-10	4.76	0	0	149.04	51.77	31.32
OFAS016536-RA	498.48	9.57e-48	3.83e-46	2172.21	0	0	211.97	0.43	0.1
OFAS016575-RA	2.57	3.68e-09	6.11e-08	2.23	1.83e-07	1.48e-06	129.49	50.39	58.06
OFAS016577-RA	5.96	7.34e-09	1.18e-07	4.07	3.88e-07	3.03e-06	56.39	9.46	13.86
OFAS016605-RA	30.63	5.56e-08	8.05e-07	55.62	2.78e-08	2.45e-07	32.57	1.06	0.59
OFAS016623-RA	4.21	4.86e-46	1.92e-44	18.59	0	0	431.83	102.59	23.22
OFAS016631-RA	302.94	0	0	3894.38	0	0	1900.11	6.27	0.49
OFAS016651-RA	3.85	3.76e-16	1.02e-14	2.26	9.36e-09	8.63e-08	152.59	39.65	67.43
OFAS016656-RA	1282.24	6.06e-150	2.95e-148	142.54	0	0	681.56	0.53	4.78
OFAS016658-RA	1009.89	9.79e-142	4.72e-140	2200.38	0	0	644.15	0.64	0.29
OFAS016662-RA	166.17	2.47e-62	1.05e-60	170.38	0	0	282.65	1.7	1.66
OFAS016672-RA	2.7	2.32e-10	4.27e-09	5.36	0	0	138.73	51.35	25.86
OFAS016699-RA	5.29	9.43e-15	2.33e-13	8.12	0	0	108.51	20.52	13.37
OFAS016701-RA	6.94	6.29e-08	9.06e-07	9.97	6.65e-09	6.19e-08	45.72	6.59	4.59
OFAS016712-RA	2.87	7.61e-22	2.37e-20	2.75	0	0	293.1	102.16	106.75
OFAS016910-RA	566.2	3.35e-106	1.56e-104	∞	0	0	481.53	0.85	0
OFAS016947-RA	6.45	1.37e-14	3.37e-13	9.54	0	0	95.92	14.88	10.05
OFAS016955-RA	3.14	2.36e-07	3.16e-06	3.98	5.54e-09	5.2e-08	75.8	24.13	19.03
OFAS016969-RA	2.14	1.3e-07	1.8e-06	2.23	4.22e-08	3.63e-07	143.56	66.97	64.5
OFAS017015-RA	9.5	4.21e-07	5.45e-06	13.93	9.82e-08	8.15e-07	35.34	3.72	2.54
OFAS017020-RA	2.87	2.1e-10	3.89e-09	2.46	1.46e-08	1.32e-07	128.35	44.76	52.21
OFAS017025-RA	∞	1.15e-21	3.55e-20	93.71	0	0	91.44	0	0.98
OFAS017026-RA	2621.33	1.69e-62	7.22e-61	∞	0	0	278.67	0.11	0
OFAS017027-RA	5.58	3.94e-15	9.96e-14	3.33	1.75e-10	1.88e-09	108.01	19.35	32.4
OFAS017056-RA	8.42	7.39e-20	2.2e-18	10.97	0	0	119.89	14.25	10.93
OFAS017134-RA	2.11	3.98e-09	6.58e-08	2.96	7.77e-15	1.15e-13	184.09	87.17	62.16
OFAS017143-RA	2.3	2.77e-08	4.15e-07	2.63	5.19e-10	5.32e-09	138.94	60.49	52.89
OFAS017245-RA	3.49	6.67e-10	1.19e-08	2.89	3.19e-08	2.78e-07	96.21	27.53	33.28
OFAS017262-RA	88.76	3.24e-101	1.48e-99	86.34	0	0	471.79	5.32	5.46
OFAS017268-RA	2.25	4.46e-08	6.54e-07	2.32	1.91e-08	1.71e-07	139.51	61.87	60.11
OFAS017292-RA	∞	5.5e-12	1.13e-10	∞	5.5e-12	6.65e-11	47.5	0	0
OFAS017308-RA	∞	0	0	∞	0	0	1546.36	0	0
OFAS017389-RA	181.06	0	0	505.14	0	0	2020.99	11.16	4
OFAS017499-RA	992.03	5.15e-185	2.55e-183	108.07	0	0	843.68	0.85	7.81
OFAS017540-RA	52.43	1.32e-16	3.66e-15	92.82	0	0	72.46	1.38	0.78
OFAS017568-RA	302.89	3.28e-85	1.47e-83	1319.89	0	0	386.39	1.28	0.29
OFAS017619-RA	12.29	1.83e-38	6.89e-37	12.2	0	0	215.52	17.54	17.66
OFAS017620-RA	8.03	1.32e-38	4.99e-37	6.61	0	0	247.66	30.83	37.47
OFAS017664-RA	3.93	6.43e-12	1.32e-10	10.11	0	0	106.52	27.11	10.54
OFAS017691-RA	10.7	2.43e-14	5.87e-13	15.55	1.55e-15	2.41e-14	77.36	7.23	4.98
OFAS017886-RA	3.96	1.19e-07	1.66e-06	6.25	6.44e-10	6.55e-09	62.79	15.84	10.05
OFAS017890-RA	4.67	1.76e-10	3.29e-09	3.04	1.97e-07	1.58e-06	79.99	17.12	26.35
OFAS017906-RA	20.06	7.65e-145	3.72e-143	19.61	0	0	763.4	38.06	38.94
OFAS017907-RA	29.31	1.37e-57	5.71e-56	31.59	0	0	283.57	9.67	8.98
OFAS018047-RA	3.2	3.22e-23	1.03e-21	5.44	0	0	273.33	85.36	50.25
OFAS018049-RA	19.03	5.32e-62	2.27e-60	110.57	0	0	323.68	17.01	2.93
OFAS018168-RA	3.47	3.07e-07	4.05e-06	4.09	3.15e-08	2.76e-07	66.7	19.24	16.3
OFAS018170-RA	92.75	8.73e-08	1.23e-06	∞	5.36e-08	4.55e-07	29.58	0.32	0
OFAS018306-RA	2.96	4.45e-08	6.52e-07	3.76	4.6e-10	4.74e-09	91.3	30.83	24.3
OFAS018326-RA	2.97	3.17e-20	9.53e-19	3.38	0	0	257.55	86.64	76.11
OFAS018363-RA	∞	0	0	∞	0	0	10087.6	0	0
OFAS018364-RA	∞	0	0	∞	0	0	2015.8	0	0
OFAS018365-RA	∞	0	0	∞	0	0	2465.98	0	0
OFAS018382-RA	2.14	1.53e-09	2.63e-08	4.47	0	0	188.93	88.34	42.25
OFAS018396-RA	5.07	4.97e-07	6.37e-06	20.91	1.86e-10	1.98e-09	46.93	9.25	2.24
OFAS018405-RA	10.29	4.02e-22	1.26e-20	11.31	0	0	125.86	12.23	11.12
OFAS018413-RA	96.59	1.73e-12	3.71e-11	∞	7.77e-13	9.95e-12	51.34	0.53	0
OFAS018439-RA	6.75	6.49e-14	1.53e-12	4.63	2.02e-11	2.34e-10	88.95	13.18	19.22
OFAS018485-RA	3.99	4.41e-09	7.27e-08	4.32	1.31e-09	1.3e-08	76.72	19.24	17.76
OFAS018498-RA	8.25	8.91e-16	2.35e-14	5.73	1.61e-13	2.15e-12	93.86	11.37	16.39
OFAS018521-RA	2.18	4.49e-09	7.38e-08	3.18	4.44e-15	6.64e-14	171.72	78.88	53.96
OFAS018618-RA	∞	7.71e-35	2.83e-33	∞	0	0	151.6	0	0
OFAS018619-RA	∞	1.51e-44	5.91e-43	∞	0	0	196.04	0	0
OFAS018641-RA	208.91	4.34e-59	1.83e-57	14.76	0	0	266.51	1.28	18.05
OFAS018738-RA	9.66	6.69e-08	9.59e-07	21.59	3.65e-09	3.49e-08	40.03	4.15	1.85
OFAS018794-RA	1638.97	0	0	3060.89	0	0	2090.82	1.28	0.68
OFAS018903-RA	5.82	8.31e-16	2.2e-14	6.03	4.44e-16	7.03e-15	110.71	19.03	18.35
OFAS018922-RA	∞	1.89e-31	6.7e-30	∞	0	0	136.1	0	0
OFAS018937-RA	∞	2.11e-18	6.09e-17	∞	0	0	76.58	0	0
OFAS019313-RA	94185.3	0	0	2478.43	0	0	50063	0.53	20.2
OFAS019314-RA	15.61	8.52e-08	1.21e-06	13.22	1.43e-07	1.17e-06	34.84	2.23	2.63
OFAS019485-RA	∞	0	0	∞	0	0	1598.12	0	0
OFAS025004-RA	141.58	2.96e-11	5.8e-10	66.1	5.08e-11	5.69e-10	45.15	0.32	0.68
OFAS025007-RA	20.02	4.86e-60	2.05e-58	30.91	0	0	310.66	15.52	10.05
OFAS025016-RA	131.29	7.21e-106	3.35e-104	25.67	0	0	488.5	3.72	19.03
OFAS025035-RB	50.25	2.9e-19	8.52e-18	62.56	0	0	85.47	1.7	1.37
OFAS025039-RA	∞	6.16e-14	1.45e-12	∞	6.17e-14	8.55e-13	56.32	0	0
OFAS025092-RA	259.86	1.94e-49	7.83e-48	102.94	0	0	221	0.85	2.15
OFAS025199-RA	7.67	2.65e-41	1.01e-39	57.81	0	0	270.77	35.29	4.68
OFAS025224-RA	8.46	2.34e-53	9.59e-52	6.94	0	0	339.96	40.18	48.99
OFAS025253-RA	46.19	4.51e-104	2.09e-102	49.83	0	0	500.8	10.84	10.05
OFAS025270-RA	43.12	9.03e-14	2.11e-12	38.16	1.17e-13	1.58e-12	59.59	1.38	1.56
OFAS025276-RA	2.14	5.12e-12	1.06e-10	2.31	1.05e-13	1.42e-12	245.89	114.81	106.36
OFAS025292-RA	2.17	1.92e-09	3.27e-08	4.32	0	0	181.11	83.45	41.96
OFAS025299-RA	17.73	5.11e-12	1.06e-10	8.52	3.43e-10	3.59e-09	56.53	3.19	6.64
OFAS027199-RA	19.68	9.91e-49	3.99e-47	107.18	0	0	251.01	12.76	2.34
OFAS027200-RA	2.05	7.59e-09	1.21e-07	2.64	4.11e-13	5.36e-12	188.29	91.64	71.43

## Sheet: S 2.10C NymphOfas
Contributors: Christopher J. Holmes, Joshua B. Benoit
Table S 2.10A-F: Hemipteran sex- and stage-specific comparisons. Gene IDs, fold-change, and significance associated with all of the sex- and stage-specific comparisons. These detailed statistical tables underpin the overlapping Venn diagram regions in Figure S 2.8. The Excel sheets S 2.10A-F (MaleOfas, FemaleOfas, NymphOfas, HemiMale, HemiFemale, and NymphOfas_Focc) correspond to Figure S 2.8 par…
	Nymph vs. Male			Nymph vs. Female			Normalized Expression
Feature ID	Fold Change	P-value	FDR p-value correction	Fold Change	P-value	FDR p-value correction	Nymph	Male	Female
OFAS000034-RA	4.89	2.35e-09	2.75e-08	4.63	4.75e-09	7.78e-08	67.82	13.86	14.65
OFAS000242-RA	3.14	4.6e-11	6.1e-10	2.54	1.18e-08	1.85e-07	123.1	39.23	48.42
OFAS000319-RA	340.12	0	0	26.82	0	0	165.95	0.49	6.19
OFAS000468-RA	3.16	0	0	7.55	0	0	302.34	95.53	40.03
OFAS000531-RA	183.02	3.87e-13	5.94e-12	∞	2.48e-13	5.67e-12	53.58	0.29	0
OFAS000581-RA	3.15	0	0	2.52	0	0	392.38	124.71	155.65
OFAS000675-RA	1143.74	0	0	1508.65	0	0	11049.3	9.66	7.32
OFAS000864-RA	21.08	0	0	38.57	0	0	148.09	7.03	3.84
OFAS000933-RA	7.91	3.39e-11	4.55e-10	10.99	2.42e-12	5.11e-11	64.85	8.2	5.9
OFAS001063-RA	204.81	3.47e-10	4.34e-09	187.38	3.57e-10	6.46e-09	39.97	0.2	0.21
OFAS001073-RA	6.33	2.89e-15	4.97e-14	102.3	0	0	101.84	16.1	1
OFAS001079-RA	7.49	0	0	20.09	0	0	215.7	28.79	10.74
OFAS001088-RA	3.7	0	0	2.33	2.22e-16	6.04e-15	298.41	80.7	128.21
OFAS001127-RA	∞	0	0	∞	0	0	746.17	0	0
OFAS001128-RA	∞	0	0	∞	0	0	99.5	0	0
OFAS001130-RA	7040.62	0	0	6441.4	0	0	2748.16	0.39	0.43
OFAS001144-RA	3.97	1.61e-08	1.76e-07	3.74	3.83e-08	5.67e-07	71.33	17.96	19.06
OFAS001147-RA	2.13	6.82e-12	9.67e-11	2.39	2.02e-14	4.92e-13	244.72	114.66	102.25
OFAS001348-RA	30.85	0	0	47.96	0	0	385.36	12.49	8.04
OFAS001425-RA	1248.39	0	0	36.96	0	0	1705.49	1.37	46.15
OFAS001467-RA	2.59	0	0	2.91	0	0	342.2	132.32	117.4
OFAS001632-RA	2.75	0	0	4.94	0	0	418.43	152.42	84.69
OFAS001661-RA	∞	0	0	∞	0	0	110.88	0	0
OFAS001760-RA	9.19	0	0	7.05	0	0	915.2	99.63	129.84
OFAS001905-RA	5.6	0	0	24.49	0	0	132.35	23.61	5.4
OFAS001925-RA	3.05	0	0	2.08	8.55e-11	1.63e-09	231.33	75.92	111.21
OFAS001968-RA	6.33	7.77e-10	9.47e-09	16.7	7.13e-13	1.57e-11	61.76	9.76	3.7
OFAS001985-RA	19	4.94e-07	4.68e-06	46.35	1.35e-07	1.86e-06	29.66	1.56	0.64
OFAS001991-RA	11.77	0	0	38.97	0	0	127.46	10.83	3.27
OFAS002075-RA	2.97	0	0	4.91	0	0	603.51	203.46	122.8
OFAS002127-RA	3.23	8.36e-06	6.86e-05	5.6	2.31e-08	3.49e-07	54.54	16.88	9.74
OFAS002182-RA	3.36	5.11e-15	8.68e-14	4.9	0	0	160.95	47.91	32.85
OFAS002239-RA	6.98	0	0	16.58	0	0	271.08	38.84	16.35
OFAS002240-RA	3.05	0	0	12.35	0	0	1111.55	364.76	90.02
OFAS002250-RA	2.73	0	0	4.88	0	0	432.35	158.47	88.6
OFAS002278-RA	7.49	0	0	14.43	0	0	249.4	33.28	17.28
OFAS002299-RA	9.14	2.22e-16	4.01e-15	268.51	0	0	95.46	10.44	0.36
OFAS002407-RA	6.34	0	0	19.3	0	0	194.86	30.74	10.1
OFAS002426-RA	916.2	0	0	2514.67	0	0	178.81	0.2	0.07
OFAS002427-RA	11.69	0	0	2.65	0	0	279.59	23.91	105.66
OFAS002578-RA	6.28	0	0	15.75	0	0	219.53	34.93	13.94
OFAS002684-RA	14.83	1.92e-07	1.91e-06	13.37	2.63e-07	3.5e-06	33.27	2.24	2.49
OFAS002691-RD	2.32	3.72e-07	3.57e-06	2.87	1.99e-09	3.38e-08	114.28	49.28	39.82
OFAS002740-RA	335.54	1.22e-08	1.35e-07	∞	1.05e-08	1.65e-07	32.74	0.1	0
OFAS002756-RA	1335.44	0	0	4.09	0	0	781.89	0.59	191.35
OFAS002779-RA	9.6	0	0	48.39	0	0	516.12	53.77	10.67
OFAS002781-RA	6.28	0	0	16.9	0	0	431.4	68.7	25.53
OFAS002782-RA	5.83	2.54e-08	2.73e-07	16.55	3.16e-11	6.21e-10	52.94	9.08	3.2
OFAS002823-RA	3.18	0	0	4.1	0	0	4096.88	1289.65	1000.26
OFAS002900-RA	8.47	0	0	3.95	0	0	290.01	34.25	73.38
OFAS002970-RA	8.6	0	0	15.16	0	0	212.4	24.69	14.01
OFAS003072-RA	142.71	1.77e-07	1.76e-06	97.93	2.02e-07	2.74e-06	27.85	0.2	0.28
OFAS003160-RA	15.28	2.26e-13	3.51e-12	11.98	9.94e-13	2.16e-11	65.59	4.29	5.48
OFAS003241-RA	1363.59	0	0	5613.89	0	0	399.18	0.29	0.07
OFAS003329-RA	12.4	0	0	7.6	0	0	120.98	9.76	15.93
OFAS003429-RA	4.58	2.24e-06	1.97e-05	7.75	4.31e-08	6.34e-07	44.65	9.76	5.76
OFAS003581-RA	2.71	0	0	2.01	0	0	704.61	260.25	350.48
OFAS003658-RA	7.26	6.59e-08	6.79e-07	10.83	6.52e-09	1.05e-07	44.65	6.15	4.12
OFAS003666-RA	13.58	4.44e-16	7.95e-15	52.53	0	0	82.18	6.05	1.56
OFAS003701-RA	4.38	0	0	7.26	0	0	1321.51	301.92	181.96
OFAS003702-RA	3.75	0	0	5.11	0	0	245.89	65.58	48.14
OFAS003710-RA	5.02	3.96e-07	3.8e-06	5.01	4.1e-07	5.32e-06	48.05	9.56	9.6
OFAS003759-RA	2.86	6.66e-16	1.18e-14	2.09	5.95e-10	1.06e-08	208.15	72.7	99.55
OFAS003950-RA	∞	0	0	∞	0	0	186.78	0	0
OFAS003951-RA	1894.49	0	0	∞	0	0	369.74	0.2	0
OFAS003952-RA	∞	1.53e-13	2.4e-12	766.96	1.7e-13	3.92e-12	54.54	0	0.07
OFAS003953-RA	100.77	6.45e-10	7.92e-09	∞	3.57e-10	6.47e-09	39.33	0.39	0
OFAS004068-RA	4.77	1.58e-06	1.41e-05	7.14	7.41e-08	1.06e-06	44.65	9.37	6.26
OFAS004147-RA	56	3.61e-07	3.48e-06	64.04	3.3e-07	4.33e-06	27.32	0.49	0.43
OFAS004148-RA	10.18	0	0	39.18	0	0	328.7	32.3	8.39
OFAS004150-RA	10.08	3.58e-09	4.13e-08	11.25	1.99e-09	3.38e-08	47.2	4.68	4.2
OFAS004354-RA	2.02	0.00351	0.02	6.08	4.12e-08	6.08e-07	50.18	24.88	8.25
OFAS004359-RA	6.63	6.68e-07	6.23e-06	61.63	8.86e-10	1.56e-08	39.44	5.95	0.64
OFAS004371-RA	726.64	0	0	∞	0	0	70.91	0.1	0
OFAS004700-RA	4.84	7.86e-06	6.47e-05	8.28	2.78e-07	3.69e-06	38.27	7.9	4.62
OFAS004701-RA	3.56	0	0	7.51	0	0	185.93	52.21	24.75
OFAS004735-RA	3.69	2.82e-07	2.75e-06	4.57	1.93e-08	2.95e-07	63.04	17.08	13.79
OFAS004861-RA	8.19	8.88e-16	1.57e-14	3.48	1.06e-09	1.85e-08	94.29	11.51	27.09
OFAS004922-RA	3.81	0	0	2.63	8.88e-16	2.35e-14	233.56	61.28	88.95
OFAS004923-RA	17.57	0	0	2.47	8e-09	1.28e-07	132.03	7.51	53.47
OFAS005080-RA	93.86	0	0	4.78	0	0	174.03	1.85	36.41
OFAS005081-RA	13.11	0	0	10.9	0	0	684.41	52.21	62.79
OFAS005083-RA	120.63	0	0	8.31	0	0	129.48	1.07	15.57
OFAS005294-RA	20.41	3.88e-07	3.72e-06	22.11	3.32e-07	4.36e-06	29.87	1.46	1.35
OFAS005413-RA	2.14	1.64e-06	1.46e-05	2.54	2.31e-08	3.5e-07	118.53	55.33	46.72
OFAS005480-RA	1002.26	0	0	687.72	0	0	97.8	0.1	0.14
OFAS005482-RA	179.1	0	0	∞	0	0	87.38	0.49	0
OFAS005484-RA	∞	1.55e-15	2.7e-14	∞	1.55e-15	4.04e-14	63.68	0	0
OFAS005485-RA	∞	0	0	∞	0	0	83.98	0	0
OFAS005487-RA	2103.66	0	0	∞	0	0	205.28	0.1	0
OFAS005614-RA	11.87	0	0	2.76	4.77e-09	7.81e-08	114.71	9.66	41.53
OFAS005620-RA	9.65	4.05e-10	5.05e-09	8.12	1.34e-09	2.32e-08	53.69	5.56	6.61
OFAS005689-RA	5.75	0	0	7.84	0	0	208.58	36.3	26.59
OFAS006019-RA	24.16	0	0	20.93	0	0	2727.85	112.9	130.34
OFAS006020-RA	17.19	0	0	10.02	0	0	1800.21	104.71	179.62
OFAS006069-RA	10.27	0	0	18.1	0	0	516.12	50.25	28.51
OFAS006076-RA	149.25	0	0	40.07	0	0	131.08	0.88	3.27
OFAS006107-RA	65.56	0	0	101.96	0	0	326.26	4.98	3.2
OFAS006126-RA	3.63	1.25e-09	1.5e-08	2.88	9.87e-08	1.39e-06	89.62	24.69	31.07
OFAS006270-RA	6.12	0	0	10.78	0	0	115.77	18.93	10.74
OFAS006272-RA	74.44	0	0	232.93	0	0	414.07	5.56	1.78
OFAS006273-RA	12.72	1.55e-15	2.7e-14	162.11	0	0	80.69	6.34	0.5
OFAS006294-RA	477.5	0	0	519.71	0	0	1071.69	2.24	2.06
OFAS006295-RA	∞	0	0	∞	0	0	2800.67	0	0
OFAS006322-RA	31.36	0	0	88.96	0	0	189.76	6.05	2.13
OFAS006323-RA	48.57	0	0	59.25	0	0	113.75	2.34	1.92
OFAS006357-RA	2.67	3.37e-11	4.52e-10	5.44	0	0	154.46	57.87	28.37
OFAS006369-RA	350.79	5.68e-09	6.45e-08	160.47	6.78e-09	1.09e-07	34.23	0.1	0.21
OFAS006384-RA	2.51	0	0	2.17	0	0	997.16	396.67	460.2
OFAS006470-RA	91.04	8.66e-15	1.46e-13	54.66	1.69e-14	4.12e-13	62.19	0.68	1.14
OFAS006471-RA	43.47	3.15e-10	3.96e-09	596.52	8.22e-11	1.57e-09	42.42	0.98	0.07
OFAS006555-RA	6.61	0	0	22.39	0	0	128.95	19.52	5.76
OFAS006573-RA	293.05	1.04e-07	1.06e-06	402.17	9.95e-08	1.4e-06	28.6	0.1	0.07
OFAS006607-RA	4.19	2.01e-09	2.36e-08	63.58	0	0	76.86	18.35	1.21
OFAS006667-RA	16.44	3.06e-08	3.26e-07	51.88	3.64e-09	6.04e-08	36.89	2.24	0.71
OFAS006715-RA	16.24	1.49e-07	1.49e-06	29.25	4.29e-08	6.31e-07	33.27	2.05	1.14
OFAS006764-RA	2.42	3.01e-05	0.000232	3.6	6.87e-08	9.84e-07	71.23	29.37	19.77
OFAS006795-RA	3.03	0.000193	0.00131	8.51	8.58e-08	1.22e-06	41.14	13.56	4.84
OFAS006920-RA	2.5	0	0	4.55	0	0	329.23	131.93	72.32
OFAS006928-RA	3.24	0	0	2.16	1.42e-10	2.67e-09	209.21	64.5	96.99
OFAS006954-RA	6.91	0	0	3.42	0	0	583.2	84.41	170.44
OFAS006995-RA	1210.34	0	0	1660.99	0	0	118.11	0.1	0.07
OFAS006997-RA	858.82	0	0	168.37	0	0	251.42	0.29	1.49
OFAS007004-RA	13.03	7.77e-13	1.17e-11	3.56	3.08e-07	4.06e-06	64.85	4.98	18.2
OFAS007058-RA	132.6	0	0	8.91	1.11e-15	2.91e-14	90.57	0.68	10.17
OFAS007059-RA	8.06	0	0	2.21	0	0	390.04	48.4	176.63
OFAS007153-RA	5.91	1.04e-06	9.46e-06	6.93	3.7e-07	4.83e-06	40.4	6.83	5.83
OFAS007196-RA	∞	0	0	∞	0	0	300.32	0	0
OFAS007198-RA	562.14	1.51e-13	2.37e-12	128.57	2.47e-13	5.65e-12	54.85	0.1	0.43
OFAS007199-RA	2181.01	0	0	∞	0	0	212.83	0.1	0
OFAS007200-RA	164.64	0	0	1807.51	0	0	128.53	0.78	0.07
OFAS007201-RA	142.17	0	0	∞	0	0	277.46	1.95	0
OFAS007203-RA	∞	0	0	∞	0	0	196.56	0	0
OFAS007204-RA	4299.93	0	0	2950.47	0	0	419.6	0.1	0.14
OFAS007206-RA	2878.24	0	0	∞	0	0	280.86	0.1	0
OFAS007228-RA	18.59	0	0	79.07	0	0	736.5	39.62	9.31
OFAS007230-RA	24.12	0	0	227.91	0	0	1539.55	63.82	6.76
OFAS007291-RA	3.02	1.97e-05	0.000156	4.95	8.33e-08	1.19e-06	54.22	17.96	10.95
OFAS007404-RA	4.98	6.25e-06	5.21e-05	13.84	2.85e-08	4.27e-07	38.38	7.71	2.77
OFAS007462-RA	12.19	1.54e-12	2.27e-11	451.5	1.33e-15	3.47e-14	64.21	5.27	0.14
OFAS007495-RA	25.23	0	0	90.49	0	0	649.86	25.76	7.18
OFAS007572-RA	17.75	1.73e-11	2.37e-10	251.67	3.25e-13	7.36e-12	53.69	3.03	0.21
OFAS007613-RA	2.02	0.00716	0.03	8.79	4.34e-08	6.37e-07	42.52	21.08	4.84
OFAS007718-RA	3521.5	0	0	15706.2	0	0	4467.26	1.27	0.28
OFAS007813-RA	2.15	0	0	2.88	0	0	421.93	195.85	146.48
OFAS007838-RA	1221.94	0	0	∞	0	0	3338.7	2.73	0
OFAS008010-RA	2.26	5.51e-05	0.000409	3.76	1.43e-08	2.23e-07	75.58	33.47	20.12
OFAS008079-RA	2.89	0	0	2.24	0	0	3558.43	1230.32	1587.53
OFAS008193-RA	46.74	6.18e-11	8.13e-10	12.1	2.61e-09	4.39e-08	45.61	0.98	3.77
OFAS008218-RA	2.21	0	0	2.32	0	0	847.16	384.08	364.56
OFAS008434-RA	31.52	0	0	10.09	0	0	138.41	4.39	13.72
OFAS008435-RA	29.96	2.73e-07	2.66e-06	137.05	8.89e-08	1.26e-06	29.23	0.98	0.21
OFAS008531-RA	302.27	0	0	280.87	0	0	1917.26	6.34	6.83
OFAS008546-RA	3.69	0	0	4.08	0	0	385.15	104.51	94.29
OFAS008575-RA	18.87	4.27e-09	4.9e-08	22.78	2.59e-09	4.36e-08	40.5	2.15	1.78
OFAS008580-RA	167.04	4.19e-12	6.04e-11	343.86	3.34e-12	6.96e-11	48.9	0.29	0.14
OFAS008729-RA	3.41	1.57e-08	1.71e-07	9.17	1.38e-14	3.37e-13	82.81	24.3	9.03
OFAS008775-RA	4.04	3.06e-05	0.000236	8.97	1.85e-07	2.52e-06	38.27	9.47	4.27
OFAS008794-RA	7.23	0	0	20.72	0	0	116.41	16.1	5.62
OFAS008815-RA	3.15	0	0	5.83	0	0	263.32	83.73	45.15
OFAS008844-RA	23.57	2.22e-16	4.01e-15	53.37	0	0	75.9	3.22	1.42
OFAS008940-RA	22.5	5.81e-10	7.16e-09	25.73	4.15e-10	7.49e-09	43.91	1.95	1.71
OFAS009013-RA	∞	1.82e-08	1.97e-07	222.76	2.26e-08	3.43e-07	31.68	0	0.14
OFAS009038-RA	2.97	0	0	5.2	0	0	235.79	79.33	45.37
OFAS009418-RA	2.15	0	0	3.75	0	0	1022.36	476.3	272.55
OFAS009420-RA	2.56	7.39e-06	6.1e-05	5.07	2.04e-10	3.8e-09	75.05	29.27	14.79
OFAS009460-RA	∞	0	0	1315.64	0	0	93.55	0	0.07
OFAS009461-RA	∞	9.61e-13	1.44e-11	∞	9.61e-13	2.09e-11	50.92	0	0
OFAS009464-RA	51.62	0	0	∞	0	0	105.78	2.05	0
OFAS009672-RA	4.69	0	0	11.18	0	0	142.35	30.35	12.73
OFAS009804-RA	2.1	7.09e-05	0.000518	11.35	8.88e-16	2.35e-14	84.73	40.3	7.47
OFAS009825-RA	63.19	6.97e-12	9.88e-11	231.23	3e-12	6.28e-11	49.33	0.78	0.21
OFAS009850-RA	17.95	0	0	3.63	6.03e-13	1.34e-11	126.08	7.03	34.77
OFAS009861-RA	3.25	3.8e-13	5.84e-12	4.11	4.44e-16	1.19e-14	143.94	44.3	34.98
OFAS010067-RA	4.46	0	0	3.2	0	0	562.15	125.98	175.56
OFAS010068-RA	5.42	0	0	6.32	0	0	256.52	47.33	40.6
OFAS010091-RA	3.08	0	0	2.19	6.05e-13	1.34e-11	256.2	83.24	117.11
OFAS010192-RA	2.27	1.78e-06	1.58e-05	2.9	7.47e-09	1.2e-07	104.71	46.06	36.12
OFAS010275-RA	12.51	1.91e-08	2.07e-07	7.98	1.66e-07	2.27e-06	40.29	3.22	5.05
OFAS010291-RA	4.79	2.08e-06	1.83e-05	6.65	1.76e-07	2.4e-06	43.48	9.08	6.54
OFAS010318-RA	2.56	8.43e-11	1.09e-09	8.07	0	0	157.87	61.67	19.55
OFAS010360-RA	3275.83	0	0	22477.7	0	0	7991.56	2.44	0.36
OFAS010361-RA	5441.94	0	0	34851.5	0	0	7434.51	1.37	0.21
OFAS010362-RA	22.49	0	0	255.12	0	0	816.34	36.3	3.2
OFAS010387-RA	243.08	0	0	2668.66	0	0	189.76	0.78	0.07
OFAS010530-RA	3.84	0	0	5.55	0	0	409.28	106.56	73.81
OFAS010534-RA	3.45	0	0	5.62	0	0	557.9	161.89	99.26
OFAS010615-RA	∞	0	0	∞	0	0	103.86	0	0
OFAS010681-RA	10.16	6.06e-08	6.27e-07	11.86	3.06e-08	4.57e-07	39.65	3.9	3.34
OFAS010728-RA	110.11	0	0	1410.33	0	0	601.7	5.46	0.43
OFAS010752-RA	2.69	1.05e-07	1.06e-06	5.66	5.35e-14	1.27e-12	98.23	36.5	17.35
OFAS010873-RA	8.64	1.28e-10	1.64e-09	82.97	4.57e-14	1.09e-12	59	6.83	0.71
OFAS010935-RA	5.53	0	0	2.67	1.11e-15	2.91e-14	226.65	40.98	85.04
OFAS010978-RA	51.42	0	0	111.42	0	0	150.53	2.93	1.35
OFAS010987-RA	170.31	0	0	20.4	0	0	1196.6	7.03	58.66
OFAS011054-RA	15.2	1.25e-07	1.26e-06	119.98	7.97e-09	1.27e-07	34.12	2.24	0.28
OFAS011077-RA	2.96	3.49e-09	4.03e-08	7.07	0	0	106.52	36.01	15.07
OFAS011277-RA	∞	2.99e-07	2.9e-06	∞	2.99e-07	3.94e-06	26.26	0	0
OFAS011278-RA	∞	1.92e-08	2.08e-07	∞	1.92e-08	2.93e-07	31.57	0	0
OFAS011435-RA	5.92	0	0	10.38	0	0	130.65	22.05	12.59
OFAS011457-RA	11.42	1.58e-10	2.02e-09	23.5	7.03e-12	1.44e-10	53.47	4.68	2.28
OFAS011541-RA	2.26	4.4e-05	0.000332	4.61	3.89e-10	7.02e-09	77.71	34.45	16.85
OFAS011623-RA	3.7	0	0	12.21	0	0	189.33	51.13	15.5
OFAS011653-RA	23.91	0	0	57.15	0	0	125.97	5.27	2.2
OFAS011715-RA	495.32	0	0	∞	0	0	290.01	0.59	0
OFAS011716-RA	∞	1.92e-08	2.08e-07	∞	1.92e-08	2.93e-07	31.57	0	0
OFAS011841-RA	9.32	0	0	2.24	0	0	1095.82	117.59	489.78
OFAS012138-RA	2.85	0	0	4.66	0	0	277.14	97.39	59.45
OFAS012148-RA	4.4	7.33e-12	1.04e-10	20.57	0	0	96.53	21.96	4.69
OFAS012266-RA	∞	0	0	∞	0	0	213.78	0	0
OFAS012267-RA	∞	0	0	3224.81	0	0	229.31	0	0.07
OFAS012268-RA	222.74	0	0	∞	0	0	239.09	1.07	0
OFAS012320-RA	18.1	0	0	17.29	0	0	222.5	12.3	12.87
OFAS012321-RA	2.1	1.87e-08	2.03e-07	12.05	0	0	170.52	81.29	14.15
OFAS012427-RA	16.8	0	0	216.13	0	0	491.78	29.27	2.28
OFAS012700-RA	38.89	3.1e-09	3.59e-08	13.02	4.24e-08	6.23e-07	37.95	0.98	2.92
OFAS012727-RA	119.35	0	0	134.01	0	0	104.82	0.88	0.78
OFAS012728-RA	10.54	2.22e-16	4.01e-15	3.23	9.6e-09	1.52e-07	90.47	8.59	28.02
OFAS012729-RA	3.51	0	0	3.44	0	0	257.05	73.28	74.66
OFAS012737-RA	68	0	0	53.62	0	0	1559.43	22.93	29.08
OFAS013042-RA	13.54	1.22e-09	1.46e-08	6.25	1.13e-07	1.58e-06	46.24	3.42	7.4
OFAS013110-RA	2.04	0.000527	0.00332	4.89	1.77e-09	3.03e-08	68.89	33.76	14.08
OFAS013224-RA	3.45	7.05e-06	5.83e-05	8.53	2.01e-09	3.41e-08	51.56	14.93	6.04
OFAS013466-RA	49.55	0	0	42.76	0	0	507.72	10.25	11.87
OFAS013672-RA	7.5	0	0	6.66	0	0	120.77	16.1	18.13
OFAS013709-RA	5.16	0	0	8.86	0	0	153.72	29.76	17.35
OFAS013745-RA	7.71	9.38e-13	1.41e-11	22.27	4.44e-16	1.19e-14	76.01	9.86	3.41
OFAS013796-RA	1502.3	0	0	687.22	0	0	146.6	0.1	0.21
OFAS013801-RA	3.93	0	0	5.25	0	0	562.79	143.06	107.16
OFAS013806-RA	4.37	3.09e-14	5.03e-13	5.21	6.66e-16	1.77e-14	119.28	27.32	22.9
OFAS013892-RA	3.29	6.66e-16	1.18e-14	3.18	2.66e-15	6.82e-14	175.09	53.28	55.11
OFAS013984-RA	∞	0	0	∞	0	0	135.54	0	0
OFAS013985-RA	∞	0	0	∞	0	0	71.76	0	0
OFAS014001-RA	30.05	1.69e-08	1.83e-07	26.05	2.17e-08	3.3e-07	35.19	1.17	1.35
OFAS014079-RA	15.88	1.33e-15	2.33e-14	43.6	0	0	77.5	4.88	1.78
OFAS014144-RA	23.97	1.91e-06	1.7e-05	∞	3.93e-07	5.12e-06	25.73	1.07	0
OFAS014181-RA	3.71	1.56e-06	1.39e-05	19.82	6.49e-12	1.33e-10	54.96	14.83	2.77
OFAS014188-RA	5.19	4.57e-07	4.35e-06	6.55	7.24e-08	1.03e-06	46.56	8.98	7.11
OFAS014226-RA	4.08	0	0	25.5	0	0	168.6	41.37	6.61
OFAS014294-RA	2.13	3.83e-09	4.42e-08	2.89	3e-14	7.21e-13	181.79	85.48	62.93
OFAS014365-RA	62.26	0	0	92.57	0	0	78.99	1.27	0.85
OFAS014551-RA	2.76	0	0	7.88	0	0	4110.06	1491.35	521.42
OFAS014581-RA	4.88	1.22e-08	1.35e-07	4.03	1.2e-07	1.68e-06	61.87	12.69	15.36
OFAS014612-RA	277.8	2.41e-13	3.75e-12	762.47	2e-13	4.59e-12	54.22	0.2	0.07
OFAS014793-RB	13.64	7.59e-12	1.07e-10	5.08	1.9e-08	2.91e-07	58.58	4.29	11.52
OFAS014803-RA	∞	0	0	∞	0	0	220.38	0	0
OFAS014805-RA	704.63	0	0	1933.99	0	0	687.6	0.98	0.36
OFAS014807-RA	∞	0	0	∞	0	0	350.5	0	0
OFAS014808-RA	1352.84	0	0	∞	0	0	660.06	0.49	0
OFAS014886-RA	290.6	0	0	3190.43	0	0	226.86	0.78	0.07
OFAS014887-RA	245.12	0	0	538.22	0	0	191.35	0.78	0.36
OFAS014888-RA	84.12	0	0	302.36	0	0	451.49	5.37	1.49
OFAS014890-RA	1124.9	0	0	1543.74	0	0	768.39	0.68	0.5
OFAS014891-RA	3213.78	0	0	4410.38	0	0	313.61	0.1	0.07
OFAS014892-RA	5079.95	0	0	∞	0	0	3965.7	0.78	0
OFAS014893-RA	16043.8	0	0	∞	0	0	1565.59	0.1	0
OFAS014894-RA	3534.97	0	0	∞	0	0	2069.7	0.59	0
OFAS014911-RA	2.97	1.44e-08	1.58e-07	6.64	4.88e-15	1.23e-13	97.8	32.98	14.72
OFAS015015-RA	70.41	0	0	35.64	0	0	357.3	5.07	10.03
OFAS015118-RA	467.9	0	0	∞	0	0	91.32	0.2	0
OFAS015153-RA	78.66	1.22e-09	1.46e-08	23.47	6.3e-09	1.02e-07	38.38	0.49	1.64
OFAS015158-RA	9.24	9.61e-08	9.81e-07	9.45	8.57e-08	1.22e-06	39.65	4.29	4.2
OFAS015195-RA	3.21	0	0	2.29	6e-11	1.15e-09	193.16	60.21	84.19
OFAS015293-RA	59.72	0	0	172.78	0	0	454.57	7.61	2.63
OFAS015340-RA	∞	0	0	∞	0	0	79.62	0	0
OFAS015341-RA	178.66	7.41e-13	1.12e-11	∞	4.75e-13	1.07e-11	52.3	0.29	0
OFAS015342-RA	29.69	2.1e-08	2.26e-07	∞	3.72e-09	6.17e-08	34.76	1.17	0
OFAS015372-RA	3.03	2.29e-13	3.56e-12	5.54	0	0	159.14	52.5	28.73
OFAS015375-RA	3.5	0	0	3.12	0	0	288.94	82.55	92.58
OFAS015386-RA	2.63	5.44e-12	7.78e-11	3.53	2.22e-16	6.04e-15	171.16	65.18	48.42
OFAS015387-RA	∞	0	0	∞	0	0	120.66	0	0
OFAS015488-RA	5.33	1.46e-05	0.000117	23.77	4.87e-08	7.1e-07	33.81	6.34	1.42
OFAS015500-RA	84.69	0	0	4.93	0	0	157.02	1.85	31.86
OFAS015521-RA	7.36	0	0	13.11	0	0	457.65	62.16	34.91
OFAS015533-RA	2.33	4.44e-16	7.95e-15	2.11	1.83e-13	4.2e-12	288.41	123.54	136.67
OFAS015540-RA	891.69	0	0	4894.78	0	0	348.05	0.39	0.07
OFAS015565-RA	3.25	6.55e-08	6.76e-07	4.26	8.04e-10	1.42e-08	79.62	24.49	18.7
OFAS015586-RA	29.77	0	0	76.75	0	0	180.09	6.05	2.35
OFAS015600-RA	2.81	5.2e-13	7.92e-12	2.04	5.17e-08	7.53e-07	170.3	60.6	83.55
OFAS015604-RA	2.42	0	0	3.51	0	0	464.46	191.75	132.33
OFAS015680-RA	3.33	0	0	2.26	3.11e-14	7.46e-13	266.62	80.11	117.75
OFAS015698-RA	348.61	6.34e-09	7.15e-08	∞	5.46e-09	8.87e-08	34.02	0.1	0
OFAS015735-RA	23.32	0	0	1248.36	0	0	88.77	3.81	0.07
OFAS015761-RA	61.63	2.42e-10	3.07e-09	42.29	3.82e-10	6.91e-09	42.1	0.68	1
OFAS015829-RA	4.28	4.44e-16	7.95e-15	2.09	4.75e-07	6.11e-06	138.09	32.3	66.13
OFAS015909-RA	539.26	0	0	52.86	0	0	157.87	0.29	2.99
OFAS016059-RA	757.35	0	0	839.17	0	0	8055.56	10.64	9.6
OFAS016329-RA	35.43	0	0	47.69	0	0	528.99	14.93	11.09
OFAS016330-RA	12.09	0	0	19.69	0	0	935.19	77.38	47.5
OFAS016331-RA	39.69	5.37e-07	5.06e-06	∞	1.92e-07	2.61e-06	27.11	0.68	0
OFAS016332-RA	8307.89	0	0	∞	0	0	1621.4	0.2	0
OFAS016333-RA	73.17	0	0	128.73	0	0	356.98	4.88	2.77
OFAS016510-RA	5.88	9.83e-07	8.99e-06	12.72	1.5e-08	2.33e-07	40.72	6.93	3.2
OFAS016751-RA	2.54	0.00288	0.02	15.29	1.47e-07	2.02e-06	33.7	13.27	2.2
OFAS016752-RA	∞	1.92e-07	1.91e-06	∞	1.92e-07	2.61e-06	27.11	0	0
OFAS016812-RA	5.87	1.61e-09	1.91e-08	8.37	5.92e-11	1.14e-09	61.87	10.54	7.4
OFAS016823-RA	25.52	2.61e-08	2.8e-07	18.16	5.56e-08	8.05e-07	34.87	1.37	1.92
OFAS016824-RA	15.82	0	0	13.7	0	0	100.35	6.34	7.32
OFAS016874-RA	1702.82	0	0	968.93	0	0	2824.8	1.66	2.92
OFAS016875-RA	1215.79	0	0	∞	0	0	118.64	0.1	0
OFAS017057-RA	2.18	0.00153	0.00874	6.49	2.69e-08	4.04e-07	49.86	22.83	7.68
OFAS017086-RA	2.64	0	0	4.88	0	0	4174.17	1583.76	855.13
OFAS017124-RA	20.93	6.53e-07	6.1e-06	201.08	1.11e-07	1.55e-06	28.6	1.37	0.14
OFAS017153-RA	245.25	0	0	19.1	0	0	191.46	0.78	10.03
OFAS017178-RA	7.95	1.53e-12	2.27e-11	7.35	3.48e-12	7.24e-11	73.67	9.27	10.03
OFAS017179-RA	9.33	4.47e-13	6.84e-12	29.26	4.44e-16	1.19e-14	72.82	7.81	2.49
OFAS017204-RA	∞	0	0	∞	0	0	196.56	0	0
OFAS017205-RA	3104.68	0	0	4970.77	0	0	2120.73	0.68	0.43
OFAS017319-RA	216.79	0	0	297.51	0	0	84.62	0.39	0.28
OFAS017320-RA	565.13	0	0	238.63	0	0	220.59	0.39	0.92
OFAS017322-RA	16.26	0	0	48.06	0	0	509.21	31.32	10.59
OFAS017334-RA	40.12	4e-15	6.83e-14	∞	4.44e-16	1.19e-14	66.55	1.66	0
OFAS017410-RA	3.23	0	0	11.43	0	0	221.01	68.41	19.34
OFAS017472-RA	7429.82	0	0	2549.05	0	0	1450.04	0.2	0.57
OFAS017475-RA	12.88	5.42e-14	8.71e-13	14.19	2.84e-14	6.85e-13	71.65	5.56	5.05
OFAS017476-RA	8.72	8.45e-08	8.65e-07	11.04	2.64e-08	3.96e-07	40.82	4.68	3.7
OFAS017492-RA	14.21	4.06e-13	6.22e-12	19.09	8.84e-14	2.07e-12	65.17	4.59	3.41
OFAS017512-RA	5.92	6.56e-11	8.62e-10	10.05	2.95e-13	6.71e-12	72.18	12.2	7.18
OFAS017525-RA	4.82	7.1e-09	7.99e-08	3.96	8.39e-08	1.19e-06	64.42	13.37	16.28
OFAS017531-RA	7.15	0	0	12.69	0	0	302.23	42.25	23.82
OFAS017567-RA	7.05	4.32e-11	5.75e-10	315.95	2.22e-16	6.04e-15	67.4	9.56	0.21
OFAS017570-RA	3850.81	0	0	∞	0	0	1503.08	0.39	0
OFAS017609-RA	238	0	0	315.35	0	0	650.28	2.73	2.06
OFAS017610-RA	384.75	0	0	3168	0	0	450.53	1.17	0.14
OFAS017612-RA	200.14	0	0	1922.63	0	0	136.71	0.68	0.07
OFAS017667-RA	414.95	0	0	1708.34	0	0	364.42	0.88	0.21
OFAS017668-RA	346.35	0	0	577.16	0	0	1723.67	4.98	2.99
OFAS017669-RA	434.75	0	0	265.16	0	0	678.77	1.56	2.56
OFAS017670-RA	504.4	0	0	∞	0	0	98.44	0.2	0
OFAS017672-RA	∞	0	0	∞	0	0	70.16	0	0
OFAS017674-RA	2.97	0	0	31.94	0	0	426.93	143.64	13.37
OFAS017675-RA	2.71	0	0	31.19	0	0	388.13	143.06	12.44
OFAS017679-RA	342.08	0	0	1408.33	0	0	100.14	0.29	0.07
OFAS017680-RA	2508.93	0	0	∞	0	0	244.83	0.1	0
OFAS017684-RA	2.96	0.000282	0.00187	7.64	2.21e-07	2.98e-06	40.18	13.56	5.26
OFAS017828-RA	2.36	0	0	5.21	0	0	670.48	284.16	128.63
OFAS017889-RA	3.02	1.24e-09	1.48e-08	7.28	0	0	109.71	36.3	15.07
OFAS017897-RA	3.63	0	0	2.22	0	0	421.93	116.12	189.71
OFAS017958-RA	2.6	0	0	2.64	0	0	565.98	218.1	214.46
OFAS018002-RA	10.07	0	0	37.11	0	0	411.62	40.89	11.09
OFAS018003-RA	∞	9.68e-11	1.25e-09	∞	9.68e-11	1.84e-09	41.89	0	0
OFAS018076-RA	2127.47	0	0	∞	0	0	1453.22	0.68	0
OFAS018182-RA	18.76	0	0	26.93	0	0	124.49	6.64	4.62
OFAS018207-RA	2.35	5.91e-06	4.94e-05	5.58	1.12e-12	2.43e-11	88.55	37.67	15.86
OFAS018222-RA	6446.07	0	0	8846.18	0	0	629.02	0.1	0.07
OFAS018223-RA	276.95	0	0	684.13	0	0	486.46	1.76	0.71
OFAS018224-RA	941.26	0	0	∞	0	0	91.85	0.1	0
OFAS018231-RA	∞	7.17e-09	8.06e-08	17.44	1.13e-07	1.57e-06	33.49	0	1.92
OFAS018334-RA	7.05	1.08e-10	1.38e-09	4.06	5.74e-08	8.3e-07	64.63	9.17	15.93
OFAS018355-RA	1087.24	0	0	∞	0	0	318.28	0.29	0
OFAS018356-RA	579.57	0	0	∞	0	0	113.11	0.2	0
OFAS018357-RA	1632.31	0	0	6720.23	0	0	477.85	0.29	0.07
OFAS018358-RA	∞	0	0	∞	0	0	560.03	0	0
OFAS018384-RA	6.73	2.18e-12	3.19e-11	5.97	9.67e-12	1.96e-10	78.14	11.61	13.08
OFAS018395-RA	1557.86	0	0	164.45	0	0	152.02	0.1	0.92
OFAS018418-RA	3022.77	0	0	∞	0	0	884.9	0.29	0
OFAS018436-RA	2.77	6.42e-10	7.88e-09	2.17	4.74e-07	6.1e-06	127.14	45.86	58.52
OFAS018450-RA	3031.84	0	0	∞	0	0	295.85	0.1	0
OFAS018505-RA	5.45	1.51e-09	1.79e-08	4.43	1.8e-08	2.77e-07	64.85	11.91	14.65
OFAS018506-RA	4.45	2.21e-09	2.58e-08	4.22	4.65e-09	7.64e-08	72.93	16.39	17.28
OFAS018510-RA	903.13	0	0	137.71	0	0	88.13	0.1	0.64
OFAS018522-RA	1884.04	0	0	∞	0	0	919.24	0.49	0
OFAS018523-RA	7198.86	0	0	∞	0	0	2809.92	0.39	0
OFAS018647-RA	31.41	0	0	23	0	0	999.29	31.81	43.45
OFAS018687-RA	362.78	0	0	746.77	0	0	106.2	0.29	0.14
OFAS018725-RA	15.34	0	0	5.96	0	0	327.75	21.37	55.04
OFAS018726-RA	25.63	0	0	17.49	0	0	1860.91	72.6	106.38
OFAS018727-RA	32.28	0	0	18.41	0	0	551.2	17.08	29.94
OFAS018730-RA	185.09	0	0	57.08	0	0	361.23	1.95	6.33
OFAS018757-RA	21.83	2.52e-11	3.42e-10	71.91	2.51e-12	5.29e-11	51.13	2.34	0.71
OFAS018804-RA	3.97	2.58e-07	2.53e-06	8.78	1e-10	1.9e-09	59.32	14.93	6.76
OFAS018847-RA	3114.37	0	0	∞	0	0	1215.63	0.39	0
OFAS018904-RA	12.72	1.55e-15	2.7e-14	70.92	0	0	80.69	6.34	1.14
OFAS018963-RA	8.22	0	0	31.65	0	0	162.01	19.71	5.12
OFAS018967-RA	423.11	0	0	677.42	0	0	867.04	2.05	1.28
OFAS018978-RA	6.86	1.6e-06	1.43e-05	8.92	4.16e-07	5.39e-06	36.14	5.27	4.05
OFAS019021-RA	4	1.71e-05	0.000136	10.69	2.82e-08	4.22e-07	41.03	10.25	3.84
OFAS019077-RA	3.26	1.6e-05	0.000127	8.27	3.48e-09	5.79e-08	50.6	15.52	6.12
OFAS019120-RA	∞	0	0	704.17	0	0	100.14	0	0.14
OFAS019260-RA	1295.86	0	0	395.19	0	0	252.91	0.2	0.64
OFAS019320-RA	18.16	0	0	3.49	0	0	407.48	22.44	116.69
OFAS019329-RA	74.95	3.08e-09	3.57e-08	19.05	2.34e-08	3.52e-07	36.57	0.49	1.92
OFAS019368-RA	23.55	0	0	14.93	0	0	1004.07	42.64	67.27
OFAS019412-RA	3.65	0	0	3.65	0	0	213.15	58.35	58.45
OFAS019556-RA	14.55	7.96e-08	8.15e-07	62.42	5.99e-09	9.72e-08	35.51	2.44	0.57
OFAS025027-RA	33.83	0	0	271.88	0	0	135.33	4	0.5
OFAS025027-RB	139.45	2.46e-07	2.41e-06	63.79	3.48e-07	4.56e-06	27.21	0.2	0.43
OFAS025031-RA	17.08	0	0	21.76	0	0	108.33	6.34	4.98
OFAS025033-RA	26.2	0	0	71.91	0	0	102.27	3.9	1.42
OFAS025056-RA	12.64	6.97e-08	7.17e-07	23.65	1.16e-08	1.82e-07	37	2.93	1.56
OFAS025078-RA	2.27	6.87e-11	8.99e-10	3.2	0	0	195.82	86.26	61.22
OFAS025117-RA	6.85	0	0	3.15	0	0	942.74	137.59	299.57
OFAS025135-RA	41.73	2.25e-12	3.27e-11	248.18	4.75e-13	1.07e-11	52.94	1.27	0.21
OFAS025154-RA	9.41	0	0	13.39	0	0	103.76	11.03	7.75
OFAS025169-RA	17.06	4.06e-14	6.59e-13	13.71	1.42e-13	3.3e-12	68.25	4	4.98
OFAS025207-RA	4283.04	0	0	41144.4	0	0	23405.1	5.46	0.57
OFAS025241-RA	2.87	0	0	2.07	0	0	1097.41	382.91	529.6
OFAS025251-RA	22.88	2.96e-09	3.44e-08	21.74	3.36e-09	5.6e-08	40.18	1.76	1.85
OFAS025254-RA	4.99	2.14e-08	2.31e-07	9.1	8.92e-11	1.7e-09	58.89	11.81	6.47
OFAS025288-RA	2.66	0.000249	0.00167	8.75	7.85e-09	1.25e-07	47.31	17.76	5.4

[truncated: 28 more sheets: S 2.10D HemiMale, S 2.10E HemiFemale, S 2.10F NymphOfas_Focc, S 4.1 Curated models_OGSv1.2, S 4.2 Split_models, S 4.3 Curation_details, S 5.5 Nuclear receptors, S 5.6 Wnt pathway, S 5.8  Germline genes, S 5.11 Bristle, neural devel  , S 5.13-15 Stress response, S 5.16 P450s, S 5.17 Neuropeptides, S 5.19 ORs, S 5.20 GRs, S 5.21 IRs, S 5.25 Epigenetics, S 6.3 TF counts, S 6.4 TFs with pred. motifs, S 6.5 TFs without pred. motifs …]
